# Supplementary material for: Genome-Wide Identification and Analysis of WRKY Gene Family in Melastoma dodecandrum
Source: Int J Mol Sci. 2023 Oct 5;24(19):14904. doi: 10.3390/ijms241914904 (PMC10573167; doi:10.3390/ijms241914904)
Supplement: Supplementary file 1 [file ijms-24-14904-s001.zip]

Archive with 5 entries (5 files):
- Table S1 Basic information of the WRKY gene family in M.dodecandrum.xlsx
- Table S2 Promoter Sequences Analysis of MedWRKY Gene Family.xlsx
- Table S3 Cis-Acting elements in the promoters of  MedWRKY genes.xlsx
- Table S4 The FPKM values of MedWRKY genes of different tissues  in M.dodecandrum.xlsx
- Table S5 The primer used in this study.xlsx
