# Supplementary material for: Genome-Wide Identification and Analysis of WRKY Gene Family in Melastoma dodecandrum
Source: Int J Mol Sci. 2023 Oct 5;24(19):14904. doi: 10.3390/ijms241914904 (PMC10573167; doi:10.3390/ijms241914904)
Supplement: Supplementary file 1 [file ijms-24-14904-s001.zip › Table S1 Basic information of the WRKY gene family in M.dodecandrum.xlsx]

## Sheet: Sheet1
Table S1. Basic information of the WRKY gene family in M.dodecandrum
Gene ID	Name	Number of Amino Acid	Molecular Weight	PI	Instability Index	Aliphatic Index	GRAVY	Subcellular location
MedWRKY1	DR000126	458	50130.4	9.07	51.65	50.74	-1.041	Nucl
MedWRKY2	DR000338	567	61402.7	5.79	61.96	55.29	-0.759	Nucl
MedWRKY3	DR000465	363	40920.8	6.1	49.76	65.54	-0.668	Nucl
MedWRKY4	DR000843	164	18742.7	4.91	47.19	51.71	-0.964	Nucl
MedWRKY5	DR001594	161	17910.8	5.01	45.68	52.05	-0.83	Nucl
MedWRKY6	DR001745	303	32678.9	9.99	55.99	64.13	-0.558	Nucl
MedWRKY7	DR001759	295	33099.4	8.88	50.48	67.05	-0.612	Chlo
MedWRKY8	DR002056	188	21239.5	6.71	61.47	49.2	-0.923	Nucl
MedWRKY9	DR002146	500	54106.1	6.48	56.3	56.8	-0.69	Nucl
MedWRKY10	DR002697	247	28179.8	8.51	50.02	58.06	-0.9	Nucl
MedWRKY11	DR002922	521	57143.5	5.98	68.41	50.13	-0.792	Nucl
MedWRKY12	DR002957	210	23761	9.26	62.35	55.71	-0.74	Nucl
MedWRKY13	DR003927	372	40596.7	9.14	45.23	69.3	-0.638	Nucl
MedWRKY14	DR004028	187	21059.5	8.76	50.89	58.29	-0.766	Nucl
MedWRKY15	DR004178	500	54011.9	6.44	53.11	59.06	-0.697	Nucl
MedWRKY16	DR004956	591	63936.3	5.99	63.98	53.3	-0.667	Nucl
MedWRKY17	DR005005	571	61697.8	6.61	62.83	57.57	-0.706	Nucl
MedWRKY18	DR005390	611	66427.1	6.05	54	66.06	-0.566	Nucl
MedWRKY19	DR005503	763	82412.4	6.28	54.78	57.01	-0.689	Nucl
MedWRKY20	DR005568	382	40955.3	9.54	52.8	63.4	-0.542	Nucl
MedWRKY21	DR007064	416	45849.5	9.53	48.31	71.97	-0.422	Nucl
MedWRKY22	DR007290	348	37834.6	8.78	57.77	69.02	-0.62	Nucl
MedWRKY23	DR007603	354	39048.1	7.65	59.1	68.59	-0.463	Nucl
MedWRKY24	DR007604	280	31225.3	8.47	50.81	72.39	-0.68	Nucl
MedWRKY25	DR007785	261	28990.2	5.53	70.87	61.26	-0.637	Nucl
MedWRKY26	DR008006	387	41375.8	9.21	54.62	60.54	-0.451	Nucl
MedWRKY27	DR008211	293	33131.1	6.14	52.47	63.86	-0.819	Nucl
MedWRKY28	DR008331	285	32223.7	5.5	48.03	49.33	-0.853	Nucl
MedWRKY29	DR008332	137	15679	9.79	68.18	56.28	-0.799	Mito
MedWRKY30	DR008671	597	64726.3	8.49	62.59	58.16	-0.646	Chlo
MedWRKY31	DR009174	307	33686.1	6.13	52.89	51.43	-0.809	Nucl
MedWRKY32	DR009456	538	60671.1	8.77	49.22	70.35	-0.601	Nucl
MedWRKY33	DR009505	415	44946.9	8.84	52.15	62.87	-0.494	Nucl
MedWRKY34	DR009517	253	28313.7	6.2	52.61	58.18	-1.072	Nucl
MedWRKY35	DR009627	340	37115.3	9.12	46.03	76.88	-0.409	Nucl
MedWRKY36	DR010170	328	36045.1	6.61	44.88	56.86	-0.837	Nucl
MedWRKY37	DR010601	360	40281.3	5.54	60.57	61.78	-0.873	Nucl
MedWRKY38	DR010688	405	44952.3	8.07	57.1	56.89	-0.821	Nucl
MedWRKY39	DR011212	534	57552.5	6.64	47.12	58.48	-0.751	Nucl
MedWRKY40	DR012604	166	18525.4	4.96	47.49	41.08	-0.963	Nucl
MedWRKY41	DR013802	165	18842.3	8.54	51.53	65.58	-0.664	Nucl
MedWRKY42	DR013959	771	83100.8	5.67	48.03	59.64	-0.557	Chlo
MedWRKY43	DR014246	566	61214.4	5.09	50.58	79.95	-0.345	Chlo
MedWRKY44	DR014280	781	85132.7	6.15	48.42	62.14	-0.622	Nucl
MedWRKY45	DR014411	340	36652.8	9.37	58.57	67.76	-0.435	Nucl
MedWRKY46	DR014922	320	35200	4.91	58.18	68.31	-0.685	Nucl
MedWRKY47	DR014961	249	27856.1	5.69	52.24	64.66	-0.757	Nucl
MedWRKY48	DR014962	187	21217.8	9.36	60.02	46.95	-0.786	Nucl
MedWRKY49	DR015057	503	54556.5	5.18	44.34	60.72	-0.917	Nucl
MedWRKY50	DR015623	194	21878.5	9.11	43.39	59.33	-0.77	Nucl
MedWRKY51	DR015900	269	29853.5	9.95	61.44	49.7	-0.932	Nucl
MedWRKY52	DR016192	509	56509.5	8.69	46.85	54.36	-1.091	Nucl
MedWRKY53	DR016297	349	38091.8	9.68	40.6	65.44	-0.797	Nucl
MedWRKY54	DR016611	174	19494.5	6.53	33.56	42.64	-0.897	Nucl
MedWRKY55	DR017459	325	35960.6	5.79	51.02	45.32	-0.874	Nucl
MedWRKY56	DR017494	425	46044.8	5.37	52.32	55.79	-0.758	Nucl
MedWRKY57	DR017750	417	45222.3	5.12	43.05	58.03	-0.605	Nucl
MedWRKY58	DR017795	295	33041.7	6.56	57.75	47.59	-0.96	Nucl
MedWRKY59	DR017879	553	59497.5	8.11	55.12	66.93	-0.528	Nucl
MedWRKY60	DR018053	332	36155.4	7.61	49.6	59.7	-0.795	Nucl
MedWRKY61	DR018351	343	36593.8	9.56	45.77	68.31	-0.343	Nucl
MedWRKY62	DR018562	296	31933.1	5.5	63.76	55.71	-0.77	Nucl
MedWRKY63	DR018754	460	49542.9	5.75	40.51	56.8	-0.628	Nucl
MedWRKY64	DR018820	294	32741.8	5.86	60.17	36.46	-1.112	Nucl
MedWRKY65	DR018919	554	58919.7	6.53	55.14	65.81	-0.5	Nucl
MedWRKY66	DR019054	317	34696.4	5.56	56.29	65.9	-0.61	Nucl
MedWRKY67	DR019264	186	20950	8.45	42.92	49.73	-0.87	Nucl
MedWRKY68	DR019678	190	21260.9	9.4	41.66	63.58	-0.832	Nucl
MedWRKY69	DR020146	223	25002.7	8.57	45.57	56.32	-0.717	Nucl
MedWRKY70	DR021204	816	88782.3	6.29	49.49	59.08	-0.615	Nucl
MedWRKY71	DR021293	446	49369	9.1	57.03	57.06	-0.776	Nucl
MedWRKY72	DR022067	506	54402.1	6.54	53.86	62.57	-0.584	Nucl
MedWRKY73	DR022081	449	49260.5	6.27	47.18	55.81	-1.035	Nucl
MedWRKY74	DR022504	706	76342.4	6.41	48.21	57.32	-0.745	Nucl
MedWRKY75	DR022877	462	50238.2	9.68	55.32	54.76	-0.892	Nucl
MedWRKY76	DR023083	553	59720.2	6.21	51.83	61.23	-0.759	Nucl
MedWRKY77	DR023172	354	39572.5	5.66	47.48	68.14	-0.772	Nucl
MedWRKY78	DR023281	375	41000.4	6.32	67.53	50	-0.846	Nucl
MedWRKY79	DR023769	572	62205.4	5.82	50.39	66.47	-0.619	Nucl
MedWRKY80	DR023802	735	79510	6.23	57.64	55.09	-0.771	Nucl
MedWRKY81	DR023950	364	39405.5	9.7	53.67	67.31	-0.579	Nucl
MedWRKY82	DR024291	147	16454.2	5.93	30.63	58.37	-0.874	Extr
MedWRKY83	DR025257	168	19132.6	9.51	50.73	51.67	-0.921	Nucl
MedWRKY84	DR025261	176	20219.2	5.17	46.84	52.56	-0.974	Cyto
MedWRKY85	DR025347	384	40686	8.56	45.26	58.05	-0.574	Nucl
MedWRKY86	DR025818	345	38172.6	9.72	53.87	69.8	-0.588	Nucl
MedWRKY87	DR025996	202	22469.4	9.21	46.44	63.22	-0.696	Chlo
MedWRKY88	DR025998	336	36994.9	6.1	54.34	47.68	-0.862	Nucl
MedWRKY89	DR026654	340	36599.8	9.51	58.92	70.91	-0.394	Nucl
MedWRKY90	DR026809	521	55718.7	5.56	54.63	76.95	-0.237	Chlo
MedWRKY91	DR027330	578	61822	8.15	50.39	63.25	-0.538	Chlo
MedWRKY92	DR027445	316	34755.4	5.31	55.37	59.91	-0.736	Nucl
MedWRKY93	DR027478	136	15709.6	8.21	52.61	46.54	-0.799	Nucl
MedWRKY94	DR027479	158	18265.3	8.5	54.58	46.39	-1.009	Nucl
MedWRKY95	DR027480	207	23292.7	6.7	41.2	54.25	-0.897	Nucl
MedWRKY96	DR027593	355	39497.8	5.74	39.86	66.48	-0.86	Nucl
MedWRKY97	DR027967	353	39529.9	5.56	53.78	66.32	-0.753	Nucl
MedWRKY98	DR028179	273	30106.8	9.3	46.39	72.2	-0.595	Nucl
MedWRKY99	DR028180	229	25923.3	9.66	49.2	64.37	-0.795	Nucl
MedWRKY100	DR028345	430	46390.5	5.5	40.97	59.86	-0.623	Nucl
MedWRKY101	DR028447	494	54306.4	8.14	47.88	53.66	-1.022	Nucl
MedWRKY102	DR028468	360	40528.5	8.08	52.22	58.19	-0.909	Nucl
MedWRKY103	DR028695	308	34356.3	5.62	59.6	49.16	-0.779	Nucl
MedWRKY104	DR028874	294	32891.1	6.12	58.7	42.11	-1.084	Nucl
MedWRKY105	DR028984	311	34164.9	5.55	61.89	54.92	-0.781	Nucl
MedWRKY106	DR029560	220	25177.9	5.27	43.58	45.68	-0.905	Nucl
MedWRKY107	DR030198	187	21132.8	9.13	52.07	62.03	-0.746	Nucl
MedWRKY108	DR030665	397	43695.1	9.03	65.6	65.09	-0.754	Nucl
MedWRKY109	DR031317	324	34264.1	9.68	50.32	72.87	-0.328	Nucl
MedWRKY110	DR032421	210	23848.1	8.2	52.09	65.29	-0.64	Cyto
MedWRKY111	DR032422	300	33379.7	6.66	59.95	63.1	-0.481	Chlo
MedWRKY112	DR032568	110	12143.4	8.93	61.24	49.73	-0.978	Nucl
MedWRKY113	DR032626	251	28482.2	6.26	60.98	67.17	-0.654	Nucl
MedWRKY114	DR033298	520	57002.3	8.25	70.17	53.83	-0.819	Nucl
MedWRKY115	DR033775	116	13263.8	8.89	44.84	53.79	-0.891	Nucl
MedWRKY116	DR033821	435	46989.1	8.13	52.25	76.78	-0.425	Nucl
MedWRKY117	DR033890	735	79589	6.06	57.53	54.03	-0.788	Nucl
MedWRKY118	DR034106	191	20837.2	8.66	64.09	54.03	-0.835	Nucl
MedWRKY119	DR034177	315	33868.1	9.13	45.22	68.19	-0.603	Nucl
MedWRKY120	DR034529	185	21036	8.58	47.78	65.19	-0.696	Cyto
MedWRKY121	DR034530	267	29727.4	6.39	59.45	63.22	-0.579	Nucl
MedWRKY122	DR034685	261	28990.2	5.53	70.87	61.26	-0.637	Nucl
MedWRKY123	DR034709	271	29888.7	9.4	45.95	74.17	-0.565	Nucl
MedWRKY124	DR034817	364	39405.5	9.7	53.67	67.31	-0.579	Nucl
MedWRKY125	DR035359	315	33911.1	9.22	45.83	66.95	-0.63	Nucl
MedWRKY126	DR035547	534	57951.4	5.6	50.44	65	-0.671	Nucl
