# Supplementary material for: Genome-Wide Identification and Analysis of WRKY Gene Family in Melastoma dodecandrum
Source: Int J Mol Sci. 2023 Oct 5;24(19):14904. doi: 10.3390/ijms241914904 (PMC10573167; doi:10.3390/ijms241914904)
Supplement: Supplementary file 1 [file ijms-24-14904-s001.zip › Table S2 Promoter Sequences Analysis of MedWRKY Gene Family.xlsx]

## Sheet: Sheet1
Table S2. Promoter Sequences Analysis of MedWRKY Gene Family
Sequence ID	TFBS ID	Posistion	Strand	Score	Binding sequence	TF family	TF ID
DR000126	TFmatrixID_0129	531	+	1	ctaaAAATT	AT-Hook	AT1G14900;AT1G48610
DR000126	TFmatrixID_0152	533	+	1	aaAAATT	AT-Hook	AT1G19485;AT1G48610
DR000126	TFmatrixID_0176	992	-	1	gCAAGTggc	bHLH	AT1G05805;AT1G35460;AT1G51140;AT2G24260;AT2G42280;AT2G43140;AT4G09180;AT4G30980
DR000126	TFmatrixID_0211	1445	-	1	gAGTGTg	C2H2	AT1G27730;AT3G49930;AT3G60580;AT5G04340;AT5G43170
DR000126	TFmatrixID_0213	1445	-	1	gAGTGTg	C2H2	AT1G02030;AT2G45120;AT3G19580;AT3G49930;AT3G60580;AT5G04340;AT5G43170
DR000126	TFmatrixID_0215	1445	-	1	gAGTGTg	C2H2	AT2G28710;AT2G37430;AT3G46070;AT3G46080;AT3G53600
DR000126	TFmatrixID_0216	374	-	1	gAGTGAa	C2H2	AT2G28710;AT2G37430;AT3G46070;AT3G46080;AT5G04390
DR000126	TFmatrixID_0219	1445	-	1	gAGTGTg	C2H2	AT2G45120;AT3G49930;AT3G60580;AT5G04340;AT5G43170;AT5G67450
DR000126	TF_motif_seq_0240	1023	-	1	AACGT	bZIP	AT3G54620;AT4G02640
DR000126	TF_motif_seq_0240	1024	+	1	ACGTG	bZIP	AT3G54620;AT4G02640
DR000126	TF_motif_seq_0240	1080	-	1	TACGT	bZIP	AT3G54620;AT4G02640
DR000126	TF_motif_seq_0240	1081	+	1	ACGTC	bZIP	AT3G54620;AT4G02640
DR000126	TF_motif_seq_0241	380	+	1	ATTAC	ZF-HD	AT1G75240
DR000126	TF_motif_seq_0241	712	+	1	ATTAG	ZF-HD	AT1G75240
DR000126	TF_motif_seq_0241	731	+	1	ATTAC	ZF-HD	AT1G75240
DR000126	TF_motif_seq_0241	783	+	1	ATTAG	ZF-HD	AT1G75240
DR000126	TF_motif_seq_0241	896	-	1	GTAAT	ZF-HD	AT1G75240
DR000126	TF_motif_seq_0241	1038	+	1	ATTAG	ZF-HD	AT1G75240
DR000126	TF_motif_seq_0241	1388	-	1	TTAAT	ZF-HD	AT1G75240
DR000126	TF_motif_seq_0241	1432	+	1	ATTAG	ZF-HD	AT1G75240
DR000126	TF_motif_seq_0244	344	-	1	AGTAC	SBP	AT2G33810;AT2G47070
DR000126	TF_motif_seq_0244	345	+	1	GTACT	SBP	AT2G33810;AT2G47070
DR000126	TF_motif_seq_0244	632	-	1	GGTAC	SBP	AT2G33810;AT2G47070
DR000126	TF_motif_seq_0244	633	+	1	GTACT	SBP	AT2G33810;AT2G47070
DR000126	TF_motif_seq_0251	236	+	1	ACCCG	TCP	AT3G27010
DR000126	TF_motif_seq_0251	723	-	1	CGGGT	TCP	AT3G27010
DR000126	TF_motif_seq_0251	813	+	1	ACCCG	TCP	AT3G27010
DR000126	TF_motif_seq_0254	662	-	1	TAGAT	AP2; ERF	AT3G14230
DR000126	TF_motif_seq_0254	709	-	1	TAGAT	AP2; ERF	AT3G14230
DR000126	TF_motif_seq_0254	1324	-	1	TAGAT	AP2; ERF	AT3G14230
DR000126	TF_motif_seq_0254	1434	-	1	TAGAT	AP2; ERF	AT3G14230
DR000126	TF_motif_seq_0258	815	+	1	CCGAC	Dehydrin	U01377
DR000126	TF_motif_seq_0267	751	+	1	GTTAC	Trihelix	AT5G01380
DR000126	TF_motif_seq_0267	1379	-	1	GTAAC	Trihelix	AT5G01380
DR000126	TF_motif_seq_0271	475	-	1	CGTCA	bZIP	AT1G77920;AT3G12250;AT5G06950;AT5G06960;AT5G10030;AT5G65210;AT1G22070
DR000126	TF_motif_seq_0281	172	-	1	aTTCTT	bZIP	AT1G68640
DR000126	TF_motif_seq_0281	537	-	1	aTTCTT	bZIP	AT1G68640
DR000126	TF_motif_seq_0287	635	+	1	ACTGCt	bZIP	AT1G43700
DR000126	TF_motif_seq_0287	818	+	1	ACAGCt	bZIP	AT1G43700
DR000126	TF_motif_seq_0287	865	+	1	ACGGCt	bZIP	AT1G43700
DR000126	TF_motif_seq_0287	1474	-	1	aGCAGT	bZIP	AT1G43700
DR000126	TF_motif_seq_0298	677	-	1	cATGTG	bHLH	AT1G32640
DR000126	TF_motif_seq_0301	677	-	1	cATGTG	bHLH	AT1G32640
DR000126	TF_motif_seq_0301	993	-	1	cAAGTG	bHLH	AT1G32640
DR000126	TF_motif_seq_0301	1366	+	1	CACTTg	bHLH	AT1G32640
DR000126	TF_motif_seq_0302	677	+	1	CATGTg	bHLH	AT5G08130;AT3G26744
DR000126	TF_motif_seq_0302	677	-	1	cATGTG	bHLH	AT5G08130;AT3G26744
DR000126	TF_motif_seq_0302	993	+	1	CAAGTg	bHLH	AT5G08130;AT3G26744
DR000126	TF_motif_seq_0302	993	-	1	cAAGTG	bHLH	AT5G08130;AT3G26744
DR000126	TF_motif_seq_0302	1357	+	1	CATTTg	bHLH	AT5G08130;AT3G26744
DR000126	TF_motif_seq_0302	1357	-	1	cATTTG	bHLH	AT5G08130;AT3G26744
DR000126	TF_motif_seq_0302	1366	+	1	CACTTg	bHLH	AT5G08130;AT3G26744
DR000126	TF_motif_seq_0302	1366	-	1	cACTTG	bHLH	AT5G08130;AT3G26744
DR000126	TF_motif_seq_0302	1476	+	1	CAGTTg	bHLH	AT5G08130;AT3G26744
DR000126	TF_motif_seq_0302	1476	-	1	cAGTTG	bHLH	AT5G08130;AT3G26744
DR000126	TF_motif_seq_0319	810	-	1	tTTACC	Trihelix	AT1G33240
DR000126	TF_motif_seq_0319	1485	+	1	GGTAAa	Trihelix	AT1G33240
DR000126	TF_motif_seq_0331	236	-	1	ACCCGg	TCP	AT3G27010
DR000126	TF_motif_seq_0331	813	-	1	ACCCGa	TCP	AT3G27010
DR000126	TFmatrixID_0981	423	+	1	GAAATct	C2H2	AT3G49930
DR000126	TFmatrixID_0984	1450	-	1	TGGTGa	C2H2	AT2G48100
DR000338	TFmatrixID_0068	543	+	1	cgCCGGCc	AP2; ERF	AT2G31230;AT3G23220;AT4G18450
DR000338	TFmatrixID_0131	120	+	1	ctgaATAAA	AT-Hook	AT1G19485;AT1G48610
DR000338	TFmatrixID_0135	1197	-	1	ATTTTtat	AT-Hook	AT4G21895;AT5G62260
DR000338	TFmatrixID_0137	1033	-	1	ATATTttt	AT-Hook	AT4G21895;AT5G62260
DR000338	TFmatrixID_0140	1035	-	1	ATTTTttt	AT-Hook	AT4G21895;AT5G62260
DR000338	TFmatrixID_0140	1224	+	1	aaaAAAAT	AT-Hook	AT4G21895;AT5G62260
DR000338	TFmatrixID_0142	458	-	1	attTATTT	AT-Hook	AT4G21895;AT5G62260
DR000338	TFmatrixID_0153	1197	-	1	ATTTTtat	AT-Hook	AT4G21895;AT5G62260
DR000338	TFmatrixID_0218	803	+	1	cTCACTc	C2H2	AT5G59820
DR000338	TF_motif_seq_0240	75	-	1	GACGT	bZIP	AT3G54620;AT4G02640
DR000338	TF_motif_seq_0240	76	+	1	ACGTC	bZIP	AT3G54620;AT4G02640
DR000338	TF_motif_seq_0240	666	-	1	AACGT	bZIP	AT3G54620;AT4G02640
DR000338	TF_motif_seq_0240	667	+	1	ACGTG	bZIP	AT3G54620;AT4G02640
DR000338	TF_motif_seq_0240	965	-	1	TACGT	bZIP	AT3G54620;AT4G02640
DR000338	TF_motif_seq_0240	966	+	1	ACGTA	bZIP	AT3G54620;AT4G02640
DR000338	TF_motif_seq_0240	969	-	1	TACGT	bZIP	AT3G54620;AT4G02640
DR000338	TF_motif_seq_0240	970	+	1	ACGTG	bZIP	AT3G54620;AT4G02640
DR000338	TF_motif_seq_0241	672	+	1	ATTAA	ZF-HD	AT1G75240
DR000338	TF_motif_seq_0241	747	-	1	ATAAT	ZF-HD	AT1G75240
DR000338	TF_motif_seq_0241	769	-	1	CTAAT	ZF-HD	AT1G75240
DR000338	TF_motif_seq_0241	778	+	1	ATTAT	ZF-HD	AT1G75240
DR000338	TF_motif_seq_0241	902	+	1	ATTAC	ZF-HD	AT1G75240
DR000338	TF_motif_seq_0241	1137	+	1	ATTAT	ZF-HD	AT1G75240
DR000338	TF_motif_seq_0241	1140	+	1	ATTAT	ZF-HD	AT1G75240
DR000338	TF_motif_seq_0241	1162	+	1	ATTAA	ZF-HD	AT1G75240
DR000338	TF_motif_seq_0241	1203	+	1	ATTAA	ZF-HD	AT1G75240
DR000338	TF_motif_seq_0241	1204	-	1	TTAAT	ZF-HD	AT1G75240
DR000338	TF_motif_seq_0241	1371	-	1	GTAAT	ZF-HD	AT1G75240
DR000338	TF_motif_seq_0244	114	-	1	AGTAC	SBP	AT2G33810;AT2G47070
DR000338	TF_motif_seq_0244	115	+	1	GTACT	SBP	AT2G33810;AT2G47070
DR000338	TF_motif_seq_0244	294	-	1	TGTAC	SBP	AT2G33810;AT2G47070
DR000338	TF_motif_seq_0244	295	+	1	GTACA	SBP	AT2G33810;AT2G47070
DR000338	TF_motif_seq_0244	363	-	1	TGTAC	SBP	AT2G33810;AT2G47070
DR000338	TF_motif_seq_0244	364	+	1	GTACT	SBP	AT2G33810;AT2G47070
DR000338	TF_motif_seq_0244	578	-	1	CGTAC	SBP	AT2G33810;AT2G47070
DR000338	TF_motif_seq_0244	579	+	1	GTACT	SBP	AT2G33810;AT2G47070
DR000338	TF_motif_seq_0244	967	-	1	CGTAC	SBP	AT2G33810;AT2G47070
DR000338	TF_motif_seq_0244	968	+	1	GTACG	SBP	AT2G33810;AT2G47070
DR000338	TF_motif_seq_0251	81	+	1	ACCCG	TCP	AT3G27010
DR000338	TF_motif_seq_0251	718	+	1	GCCCG	TCP	AT3G27010
DR000338	TF_motif_seq_0251	1243	+	1	GCCCG	TCP	AT3G27010
DR000338	TF_motif_seq_0254	1447	+	1	ATCTA	AP2; ERF	AT3G14230
DR000338	TF_motif_seq_0267	148	+	1	GTTAC	Trihelix	AT5G01380
DR000338	TF_motif_seq_0267	963	+	1	GTTAC	Trihelix	AT5G01380
DR000338	TF_motif_seq_0271	77	-	1	CGTCA	bZIP	AT1G77920;AT3G12250;AT5G06950;AT5G06960;AT5G10030;AT5G65210;AT1G22070
DR000338	TF_motif_seq_0271	470	+	1	TGACG	bZIP	AT1G77920;AT3G12250;AT5G06950;AT5G06960;AT5G10030;AT5G65210;AT1G22070
DR000338	TF_motif_seq_0301	158	-	1	cAAGTG	bHLH	AT1G32640
DR000338	TF_motif_seq_0301	298	-	1	cAGGTG	bHLH	AT1G32640
DR000338	TF_motif_seq_0301	342	+	1	CACTTg	bHLH	AT1G32640
DR000338	TF_motif_seq_0301	1045	+	1	CACTTg	bHLH	AT1G32640
DR000338	TF_motif_seq_0301	1148	-	1	cAAGTG	bHLH	AT1G32640
DR000338	TF_motif_seq_0302	29	+	1	CAGCTg	bHLH	AT5G08130;AT3G26744
DR000338	TF_motif_seq_0302	29	-	1	cAGCTG	bHLH	AT5G08130;AT3G26744
DR000338	TF_motif_seq_0302	158	+	1	CAAGTg	bHLH	AT5G08130;AT3G26744
DR000338	TF_motif_seq_0302	158	-	1	cAAGTG	bHLH	AT5G08130;AT3G26744
DR000338	TF_motif_seq_0302	298	+	1	CAGGTg	bHLH	AT5G08130;AT3G26744
DR000338	TF_motif_seq_0302	298	-	1	cAGGTG	bHLH	AT5G08130;AT3G26744
DR000338	TF_motif_seq_0302	342	+	1	CACTTg	bHLH	AT5G08130;AT3G26744
DR000338	TF_motif_seq_0302	342	-	1	cACTTG	bHLH	AT5G08130;AT3G26744
DR000338	TF_motif_seq_0302	374	+	1	CAAATg	bHLH	AT5G08130;AT3G26744
DR000338	TF_motif_seq_0302	374	-	1	cAAATG	bHLH	AT5G08130;AT3G26744
DR000338	TF_motif_seq_0302	553	+	1	CAACTg	bHLH	AT5G08130;AT3G26744
DR000338	TF_motif_seq_0302	553	-	1	cAACTG	bHLH	AT5G08130;AT3G26744
DR000338	TF_motif_seq_0302	737	+	1	CATTTg	bHLH	AT5G08130;AT3G26744
DR000338	TF_motif_seq_0302	737	-	1	cATTTG	bHLH	AT5G08130;AT3G26744
DR000338	TF_motif_seq_0302	1045	+	1	CACTTg	bHLH	AT5G08130;AT3G26744
DR000338	TF_motif_seq_0302	1045	-	1	cACTTG	bHLH	AT5G08130;AT3G26744
DR000338	TF_motif_seq_0302	1148	+	1	CAAGTg	bHLH	AT5G08130;AT3G26744
DR000338	TF_motif_seq_0302	1148	-	1	cAAGTG	bHLH	AT5G08130;AT3G26744
DR000338	TF_motif_seq_0319	463	-	1	tTTACC	Trihelix	AT1G33240
DR000338	TFmatrixID_0973	1309	+	1	cctcctcctccTCCTCctc	C2H2	AT1G72050
DR000338	TFmatrixID_0973	1312	+	1	cctcctcctccTCCTCctc	C2H2	AT1G72050
DR000338	TFmatrixID_0984	1354	+	1	tCACCA	C2H2	AT2G48100
DR000465	TFmatrixID_0129	192	-	1	AATTTttaa	AT-Hook	AT1G14900;AT1G48610
DR000465	TFmatrixID_0136	346	-	1	TTTATttt	AT-Hook	AT4G21895;AT5G62260
DR000465	TFmatrixID_0137	166	+	1	aaaAATAT	AT-Hook	AT4G21895;AT5G62260
DR000465	TFmatrixID_0138	346	-	1	ttTATTTt	AT-Hook	AT4G21895;AT5G62260
DR000465	TFmatrixID_0139	183	+	1	taataTATTA	AT-Hook	AT4G21895;AT5G62260
DR000465	TFmatrixID_0139	183	-	1	TAATAtatta	AT-Hook	AT4G21895;AT5G62260
DR000465	TFmatrixID_0140	164	+	1	aaaAAAAT	AT-Hook	AT4G21895;AT5G62260
DR000465	TFmatrixID_0142	571	+	1	AAATAaat	AT-Hook	AT4G21895;AT5G62260
DR000465	TFmatrixID_0152	192	-	1	AATTTtt	AT-Hook	AT1G19485;AT1G48610
DR000465	TFmatrixID_0154	179	+	1	aAAATAat	AT-Hook	AT4G21895;AT5G62260
DR000465	TFmatrixID_0157	418	-	1	gCACGTg	bHLH	AT2G46510;AT4G09820;AT4G16430;AT5G46830
DR000465	TFmatrixID_0157	419	+	1	cACGTGc	bHLH	AT2G46510;AT4G09820;AT4G16430;AT5G46830
DR000465	TFmatrixID_0159	122	-	1	cCACGTg	bHLH	AT1G09530;AT2G24260;AT2G46970;AT4G28790;AT4G28800;AT4G28811;AT4G28815;AT4G30980;AT5G58010;AT5G61270;AT5G67110
DR000465	TFmatrixID_0160	417	+	1	ggCACGTgct	bHLH	AT1G32640;AT2G46510;AT4G09820;AT4G16430;AT5G46830
DR000465	TFmatrixID_0160	417	-	1	ggcACGTGct	bHLH	AT1G32640;AT2G46510;AT4G09820;AT4G16430;AT5G46830
DR000465	TFmatrixID_0161	417	+	1	ggcACGTGc	bHLH	AT1G10120;AT1G18400;AT1G25330;AT1G26260;AT1G59640;AT1G68920;AT1G73830;AT2G24260;AT3G07340;AT3G23690;AT4G30980;AT4G34530;AT5G50915;AT5G58010;AT5G62610;AT2G42300;AT3G57800
DR000465	TFmatrixID_0161	418	-	1	gCACGTgct	bHLH	AT1G10120;AT1G18400;AT1G25330;AT1G26260;AT1G59640;AT1G68920;AT1G73830;AT2G24260;AT3G07340;AT3G23690;AT4G30980;AT4G34530;AT5G50915;AT5G58010;AT5G62610;AT2G42300;AT3G57800
DR000465	TFmatrixID_0162	417	+	1	ggCACGTgct	bHLH	AT1G69010
DR000465	TFmatrixID_0162	417	-	1	ggcACGTGct	bHLH	AT1G69010
DR000465	TFmatrixID_0163	415	-	1	ggggCACGTgct	bHLH	AT1G10120;AT1G18400;AT1G25330;AT1G26260;AT1G68920;AT1G73830;AT2G18300;AT2G24260;AT3G07340;AT3G23690;AT4G30980;AT4G34530;AT5G50915;AT5G58010;AT5G62610;AT2G42300;AT3G57800
DR000465	TFmatrixID_0164	417	+	1	ggCACGTgct	bHLH	AT2G20180;AT2G24260;AT2G46970;AT4G28790;AT4G28800;AT4G28811;AT4G28815;AT4G30980;AT5G58010;AT5G67110
DR000465	TFmatrixID_0164	417	-	1	ggcACGTGct	bHLH	AT2G20180;AT2G24260;AT2G46970;AT4G28790;AT4G28800;AT4G28811;AT4G28815;AT4G30980;AT5G58010;AT5G67110
DR000465	TFmatrixID_0168	417	+	1	ggCACGTgct	bHLH	AT2G46510;AT4G16430;AT4G17880;AT5G46830
DR000465	TFmatrixID_0168	417	-	1	ggcACGTGct	bHLH	AT2G46510;AT4G16430;AT4G17880;AT5G46830
DR000465	TFmatrixID_0169	417	+	1	ggCACGTgct	bHLH	AT1G10120;AT1G18400;AT1G25330;AT1G26260;AT1G68920;AT1G73830;AT2G24260;AT3G07340;AT3G23690;AT4G30980;AT4G34530;AT4G36540;AT5G50915;AT5G58010;AT5G62610;AT2G42300;AT3G57800
DR000465	TFmatrixID_0169	417	-	1	ggcACGTGct	bHLH	AT1G10120;AT1G18400;AT1G25330;AT1G26260;AT1G68920;AT1G73830;AT2G24260;AT3G07340;AT3G23690;AT4G30980;AT4G34530;AT4G36540;AT5G50915;AT5G58010;AT5G62610;AT2G42300;AT3G57800
DR000465	TFmatrixID_0170	121	-	1	ccCACGTgt	bHLH	AT2G24260;AT4G28790;AT4G28800;AT4G28811;AT4G28815;AT4G30980;AT4G36930;AT5G58010;AT5G67110
DR000465	TFmatrixID_0172	417	+	1	ggCACGTgct	bHLH	AT5G38860
DR000465	TFmatrixID_0172	417	-	1	ggcACGTGct	bHLH	AT5G38860
DR000465	TFmatrixID_0174	418	+	1	GCACGtgc	bHLH	AT1G10120;AT1G18400;AT1G25330;AT1G26260;AT1G68920;AT1G73830;AT2G24260;AT3G07340;AT3G23690;AT4G30980;AT4G34530;AT5G48560;AT5G50915;AT5G58010;AT5G62610;AT2G42300;AT3G57800
DR000465	TFmatrixID_0174	418	-	1	gcaCGTGC	bHLH	AT1G10120;AT1G18400;AT1G25330;AT1G26260;AT1G68920;AT1G73830;AT2G24260;AT3G07340;AT3G23690;AT4G30980;AT4G34530;AT5G48560;AT5G50915;AT5G58010;AT5G62610;AT2G42300;AT3G57800
DR000465	TFmatrixID_0175	417	+	1	ggCACGTgct	bHLH	AT1G51070;AT5G54680
DR000465	TFmatrixID_0175	417	-	1	ggcACGTGct	bHLH	AT1G51070;AT5G54680
DR000465	TFmatrixID_0177	417	+	1	ggCACGTgct	bHLH	AT1G03040;AT1G10120;AT1G26260;AT1G68920;AT2G24260;AT2G42280;AT3G07340;AT3G23690;AT4G02590;AT4G28811;AT4G30980;AT4G34530;AT5G50915;AT5G58010;AT5G67110;AT5G67060;AT3G50330;AT5G09750
DR000465	TFmatrixID_0177	417	-	1	ggcACGTGct	bHLH	AT1G03040;AT1G10120;AT1G26260;AT1G68920;AT2G24260;AT2G42280;AT3G07340;AT3G23690;AT4G02590;AT4G28811;AT4G30980;AT4G34530;AT5G50915;AT5G58010;AT5G67110;AT5G67060;AT3G50330;AT5G09750
DR000465	TFmatrixID_0202	122	-	1	ccACGTGt	bZIP	AT1G03970;AT5G44080
DR000465	TFmatrixID_0211	962	+	1	cACACTc	C2H2	AT1G27730;AT3G49930;AT3G60580;AT5G04340;AT5G43170
DR000465	TFmatrixID_0213	962	+	1	cACACTc	C2H2	AT1G02030;AT2G45120;AT3G19580;AT3G49930;AT3G60580;AT5G04340;AT5G43170
DR000465	TFmatrixID_0215	962	+	1	cACACTc	C2H2	AT2G28710;AT2G37430;AT3G46070;AT3G46080;AT3G53600
DR000465	TFmatrixID_0219	962	+	1	cACACTc	C2H2	AT2G45120;AT3G49930;AT3G60580;AT5G04340;AT5G43170;AT5G67450
DR000465	TFmatrixID_0272	586	+	1	aCGATCatt	GATA	AT5G47140
DR000465	TFmatrixID_0400	125	+	1	cgtGTACGg	SBP	AT1G20980;AT1G69170;AT2G42200;AT2G47070;AT3G57920;AT5G43270
DR000465	TFmatrixID_0419	184	+	1	aaTATAT	TBP	AT1G55520;AT3G13445
DR000465	TFmatrixID_0419	185	-	1	ATATAtt	TBP	AT1G55520;AT3G13445
DR000465	TFmatrixID_0489	122	+	1	cCACGTgt	bZIP	AT2G35530
DR000465	TFmatrixID_0511	418	+	1	gCACGTgc	bHLH	AT1G32640;AT2G46510;AT4G09820;AT4G16430;AT5G46830
DR000465	TFmatrixID_0511	418	-	1	gcACGTGc	bHLH	AT1G32640;AT2G46510;AT4G09820;AT4G16430;AT5G46830
DR000465	TFmatrixID_0513	418	+	1	gCACGTgc	bHLH	AT2G46510;AT4G09820;AT4G16430;AT5G46760;AT5G46830
DR000465	TFmatrixID_0513	418	-	1	gcACGTGc	bHLH	AT2G46510;AT4G09820;AT4G16430;AT5G46760;AT5G46830
DR000465	TFmatrixID_0514	418	+	1	gcACGTGc	bHLH	AT2G46510;AT4G16430;AT4G17880;AT5G46830
DR000465	TFmatrixID_0514	418	-	1	gCACGTgc	bHLH	AT2G46510;AT4G16430;AT4G17880;AT5G46830
DR000465	TF_motif_seq_0240	123	-	1	CACGT	bZIP	AT3G54620;AT4G02640
DR000465	TF_motif_seq_0240	124	+	1	ACGTG	bZIP	AT3G54620;AT4G02640
DR000465	TF_motif_seq_0240	395	-	1	CACGT	bZIP	AT3G54620;AT4G02640
DR000465	TF_motif_seq_0240	396	+	1	ACGTT	bZIP	AT3G54620;AT4G02640
DR000465	TF_motif_seq_0240	419	-	1	CACGT	bZIP	AT3G54620;AT4G02640
DR000465	TF_motif_seq_0240	420	+	1	ACGTG	bZIP	AT3G54620;AT4G02640
DR000465	TF_motif_seq_0240	499	-	1	CACGT	bZIP	AT3G54620;AT4G02640
DR000465	TF_motif_seq_0240	500	+	1	ACGTC	bZIP	AT3G54620;AT4G02640
DR000465	TF_motif_seq_0240	633	-	1	CACGT	bZIP	AT3G54620;AT4G02640
DR000465	TF_motif_seq_0240	634	+	1	ACGTA	bZIP	AT3G54620;AT4G02640
DR000465	TF_motif_seq_0241	19	-	1	ATAAT	ZF-HD	AT1G75240
DR000465	TF_motif_seq_0241	22	+	1	ATTAT	ZF-HD	AT1G75240
DR000465	TF_motif_seq_0241	106	+	1	ATTAA	ZF-HD	AT1G75240
DR000465	TF_motif_seq_0241	137	+	1	ATTAG	ZF-HD	AT1G75240
DR000465	TF_motif_seq_0241	182	-	1	ATAAT	ZF-HD	AT1G75240
DR000465	TF_motif_seq_0241	189	+	1	ATTAA	ZF-HD	AT1G75240
DR000465	TF_motif_seq_0241	190	-	1	TTAAT	ZF-HD	AT1G75240
DR000465	TF_motif_seq_0241	206	+	1	ATTAA	ZF-HD	AT1G75240
DR000465	TF_motif_seq_0241	211	-	1	ATAAT	ZF-HD	AT1G75240
DR000465	TF_motif_seq_0241	367	+	1	ATTAA	ZF-HD	AT1G75240
DR000465	TF_motif_seq_0241	368	-	1	TTAAT	ZF-HD	AT1G75240
DR000465	TF_motif_seq_0241	371	-	1	ATAAT	ZF-HD	AT1G75240
DR000465	TF_motif_seq_0241	374	+	1	ATTAA	ZF-HD	AT1G75240
DR000465	TF_motif_seq_0241	528	+	1	ATTAC	ZF-HD	AT1G75240
DR000465	TF_motif_seq_0241	597	+	1	ATTAT	ZF-HD	AT1G75240
DR000465	TF_motif_seq_0241	636	-	1	GTAAT	ZF-HD	AT1G75240
DR000465	TF_motif_seq_0241	639	-	1	ATAAT	ZF-HD	AT1G75240
DR000465	TF_motif_seq_0241	642	+	1	ATTAA	ZF-HD	AT1G75240
DR000465	TF_motif_seq_0241	643	-	1	TTAAT	ZF-HD	AT1G75240
DR000465	TF_motif_seq_0241	750	+	1	ATTAA	ZF-HD	AT1G75240
DR000465	TF_motif_seq_0241	778	+	1	ATTAT	ZF-HD	AT1G75240
DR000465	TF_motif_seq_0241	814	+	1	ATTAT	ZF-HD	AT1G75240
DR000465	TF_motif_seq_0241	826	-	1	CTAAT	ZF-HD	AT1G75240
DR000465	TF_motif_seq_0241	1142	-	1	ATAAT	ZF-HD	AT1G75240
DR000465	TF_motif_seq_0244	127	-	1	TGTAC	SBP	AT2G33810;AT2G47070
DR000465	TF_motif_seq_0244	128	+	1	GTACG	SBP	AT2G33810;AT2G47070
DR000465	TF_motif_seq_0244	914	-	1	AGTAC	SBP	AT2G33810;AT2G47070
DR000465	TF_motif_seq_0244	915	+	1	GTACA	SBP	AT2G33810;AT2G47070
DR000465	TF_motif_seq_0251	44	-	1	CGGGT	TCP	AT3G27010
DR000465	TF_motif_seq_0251	254	-	1	CGGGT	TCP	AT3G27010
DR000465	TF_motif_seq_0251	469	-	1	CGGGT	TCP	AT3G27010
DR000465	TF_motif_seq_0251	479	+	1	ACCCG	TCP	AT3G27010
DR000465	TF_motif_seq_0251	944	-	1	CGGGT	TCP	AT3G27010
DR000465	TF_motif_seq_0267	436	-	1	GTAAC	Trihelix	AT5G01380
DR000465	TF_motif_seq_0271	284	+	1	TGACG	bZIP	AT1G77920;AT3G12250;AT5G06950;AT5G06960;AT5G10030;AT5G65210;AT1G22070
DR000465	TF_motif_seq_0271	756	+	1	TGACG	bZIP	AT1G77920;AT3G12250;AT5G06950;AT5G06960;AT5G10030;AT5G65210;AT1G22070
DR000465	TF_motif_seq_0271	993	-	1	CGTCA	bZIP	AT1G77920;AT3G12250;AT5G06950;AT5G06960;AT5G10030;AT5G65210;AT1G22070
DR000465	TF_motif_seq_0298	1135	-	1	cATGTG	bHLH	AT1G32640
DR000465	TF_motif_seq_0300	123	+	1	CACGTg	bHLH	AT1G09530;AT2G20180;AT4G17880;AT5G46760
DR000465	TF_motif_seq_0300	123	-	1	cACGTG	bHLH	AT1G09530;AT2G20180;AT4G17880;AT5G46760
DR000465	TF_motif_seq_0300	419	+	1	CACGTg	bHLH	AT1G09530;AT2G20180;AT4G17880;AT5G46760
DR000465	TF_motif_seq_0300	419	-	1	cACGTG	bHLH	AT1G09530;AT2G20180;AT4G17880;AT5G46760
DR000465	TF_motif_seq_0301	123	+	1	CACGTg	bHLH	AT1G32640
DR000465	TF_motif_seq_0301	123	-	1	cACGTG	bHLH	AT1G32640
DR000465	TF_motif_seq_0301	419	+	1	CACGTg	bHLH	AT1G32640
DR000465	TF_motif_seq_0301	419	-	1	cACGTG	bHLH	AT1G32640
DR000465	TF_motif_seq_0301	1135	-	1	cATGTG	bHLH	AT1G32640
DR000465	TF_motif_seq_0301	1437	+	1	CACCTg	bHLH	AT1G32640
DR000465	TF_motif_seq_0302	123	+	1	CACGTg	bHLH	AT5G08130;AT3G26744
DR000465	TF_motif_seq_0302	123	-	1	cACGTG	bHLH	AT5G08130;AT3G26744
DR000465	TF_motif_seq_0302	419	+	1	CACGTg	bHLH	AT5G08130;AT3G26744
DR000465	TF_motif_seq_0302	419	-	1	cACGTG	bHLH	AT5G08130;AT3G26744
DR000465	TF_motif_seq_0302	1077	+	1	CAAATg	bHLH	AT5G08130;AT3G26744
DR000465	TF_motif_seq_0302	1077	-	1	cAAATG	bHLH	AT5G08130;AT3G26744
DR000465	TF_motif_seq_0302	1135	+	1	CATGTg	bHLH	AT5G08130;AT3G26744
DR000465	TF_motif_seq_0302	1135	-	1	cATGTG	bHLH	AT5G08130;AT3G26744
DR000465	TF_motif_seq_0302	1204	+	1	CAAATg	bHLH	AT5G08130;AT3G26744
DR000465	TF_motif_seq_0302	1204	-	1	cAAATG	bHLH	AT5G08130;AT3G26744
DR000465	TF_motif_seq_0302	1437	+	1	CACCTg	bHLH	AT5G08130;AT3G26744
DR000465	TF_motif_seq_0302	1437	-	1	cACCTG	bHLH	AT5G08130;AT3G26744
DR000465	TF_motif_seq_0331	253	+	1	tCGGGT	TCP	AT3G27010
DR000465	TF_motif_seq_0331	468	+	1	tCGGGT	TCP	AT3G27010
DR000465	TFmatrixID_0823	1070	+	1	ACCAGt	bHLH	AT2G18300
DR000465	TFmatrixID_0948	335	+	1	ttTTGTCttttttta	C2H2	AT2G01940
DR000465	TFmatrixID_0963	334	-	1	tttTTGTCttttttt	C2H2	AT2G01940
DR000465	TFmatrixID_0977	647	+	1	TTGAAaa	C2H2	AT2G41835
DR000465	TFmatrixID_0977	1083	+	1	TTGAAaa	C2H2	AT2G41835
DR000465	TFmatrixID_0977	1409	+	1	TTGAAaa	C2H2	AT2G41835
DR000465	TFmatrixID_1532	417	+	1	ggCACGTgct	bHLH	AT1G68920
DR000465	TFmatrixID_1532	417	-	1	ggcACGTGct	bHLH	AT1G68920
DR000465	TFmatrixID_1551	282	-	1	gcTGACG	bZIP	AT1G22070
DR000843	TFmatrixID_0053	416	-	1	tggCGGCG	AP2; ERF	AT1G03800;AT1G12890;AT1G12980;AT1G24590;AT1G28160;AT1G28360;AT3G16770;AT5G07310;AT5G13910;AT5G18560;AT5G44210;AT5G50080;AT5G61890;AT5G64750
DR000843	TFmatrixID_0056	416	-	1	tggCGGCGg	AP2; ERF	AT1G22985;AT1G71130;AT3G61630;AT4G11140
DR000843	TFmatrixID_0061	416	-	1	tggCGGCG	AP2; ERF	AT1G03800;AT1G12980;AT1G24590;AT1G28360;AT1G50640;AT1G80580;AT4G11140;AT5G13910;AT5G18560;AT5G44210;AT5G50080;AT5G64750
DR000843	TFmatrixID_0071	416	-	1	tGGCGGcg	AP2; ERF	AT1G04370;AT2G44840;AT3G23220;AT4G34410;AT5G61590;AT5G61600;AT5G61890
DR000843	TFmatrixID_0075	417	-	1	ggCGGCGg	AP2; ERF	AT1G03800;AT1G04370;AT1G12890;AT1G12980;AT1G24590;AT1G28160;AT1G28360;AT1G72360;AT3G15210;AT3G16770;AT4G34410;AT5G13910;AT5G18560;AT5G44210;AT5G50080;AT5G64750
DR000843	TFmatrixID_0078	417	-	1	gGCGGCgg	AP2; ERF	AT2G46310;AT3G23220;AT3G23230;AT3G61630;AT4G11140;AT4G18450;AT4G34410;AT5G50080;AT5G61590
DR000843	TFmatrixID_0082	416	-	1	tggCGGCGg	AP2; ERF	AT1G04370;AT1G53910;AT3G23220;AT3G61630;AT4G17500;AT4G18450;AT4G34410;AT5G07310;AT5G50080;AT5G61590;AT5G61890;AT5G64750
DR000843	TFmatrixID_0083	417	-	1	gGCGGCgg	AP2; ERF	AT2G46310;AT3G16770;AT3G61630;AT4G11140;AT4G23750;AT4G39780
DR000843	TFmatrixID_0101	415	-	1	ctgGCGGCgg	AP2; ERF	AT1G04370;AT1G12890;AT1G24590;AT1G28160;AT3G23220;AT4G18450;AT5G13910;AT5G43410;AT5G44210;AT5G61600
DR000843	TFmatrixID_0102	416	-	1	tgGCGGCgga	AP2; ERF	AT1G04370;AT1G53910;AT3G23220;AT4G18450;AT4G34410;AT5G07310;AT5G47220;AT5G50080;AT5G61590;AT5G61890;AT5G64750
DR000843	TFmatrixID_0103	416	-	1	tggCGGCGga	AP2; ERF	AT1G04370;AT1G28360;AT1G53910;AT2G47520;AT3G61630;AT4G18450;AT4G34410;AT5G07310;AT5G44210;AT5G47230;AT5G50080;AT5G61590;AT5G61600;AT5G61890;AT5G64750
DR000843	TFmatrixID_0107	416	-	1	tggCGGCGg	AP2; ERF	AT1G53910;AT2G46310;AT3G61630;AT4G11140;AT4G34410;AT5G53290
DR000843	TFmatrixID_0110	416	-	1	tggCGGCG	AP2; ERF	AT1G24590;AT1G28360;AT5G44210;AT5G61600
DR000843	TFmatrixID_0113	416	-	1	tgGCGGCgga	AP2; ERF	AT1G04370;AT1G22190;AT1G36060;AT1G53910;AT2G20880;AT2G40220;AT2G46310;AT2G47520;AT3G16770;AT3G23220;AT3G61630;AT4G11140;AT4G18450;AT4G28140;AT4G34410;AT5G07310;AT5G44210;AT5G50080;AT5G61890;AT5G64750
DR000843	TFmatrixID_0122	416	-	1	tgGCGGCg	AP2; ERF	AT1G12980;AT1G22190;AT1G24590;AT1G28160;AT1G28360;AT1G36060;AT1G53910;AT3G16770;AT5G13910;AT5G50080
DR000843	TFmatrixID_0136	903	+	1	aaaATAAA	AT-Hook	AT4G21895;AT5G62260
DR000843	TFmatrixID_0138	903	+	1	aAAATAaa	AT-Hook	AT4G21895;AT5G62260
DR000843	TFmatrixID_0157	1026	+	1	cACGTGc	bHLH	AT2G46510;AT4G09820;AT4G16430;AT5G46830
DR000843	TFmatrixID_0159	1025	-	1	cCACGTg	bHLH	AT1G09530;AT2G24260;AT2G46970;AT4G28790;AT4G28800;AT4G28811;AT4G28815;AT4G30980;AT5G58010;AT5G61270;AT5G67110
DR000843	TFmatrixID_0161	1024	+	1	cccACGTGc	bHLH	AT1G10120;AT1G18400;AT1G25330;AT1G26260;AT1G59640;AT1G68920;AT1G73830;AT2G24260;AT3G07340;AT3G23690;AT4G30980;AT4G34530;AT5G50915;AT5G58010;AT5G62610;AT2G42300;AT3G57800
DR000843	TFmatrixID_0165	1025	+	1	cCACGTgc	bHLH	AT1G51070;AT3G23210
DR000843	TFmatrixID_0166	1025	+	1	cCACGTgc	bHLH	AT2G24260;AT4G00050;AT4G28790;AT4G28811;AT4G30980;AT5G58010;AT5G61270;AT5G67110
DR000843	TFmatrixID_0170	1024	-	1	ccCACGTgc	bHLH	AT2G24260;AT4G28790;AT4G28800;AT4G28811;AT4G28815;AT4G30980;AT4G36930;AT5G58010;AT5G67110
DR000843	TFmatrixID_0179	1025	+	1	cCACGTgc	bHLH	AT1G10120;AT1G18400;AT1G25330;AT1G26260;AT1G68920;AT1G73830;AT2G24260;AT3G07340;AT3G23690;AT4G30980;AT4G34530;AT5G50915;AT5G58010;AT5G62610;AT2G42300;AT3G57800
DR000843	TFmatrixID_0213	938	-	1	tAGTGTa	C2H2	AT1G02030;AT2G45120;AT3G19580;AT3G49930;AT3G60580;AT5G04340;AT5G43170
DR000843	TFmatrixID_0512	416	-	1	tgGCGGCg	AP2; ERF	AT1G04370;AT3G23220;AT3G23240;AT4G18450
DR000843	TF_motif_seq_0240	11	-	1	AACGT	bZIP	AT3G54620;AT4G02640
DR000843	TF_motif_seq_0240	12	+	1	ACGTC	bZIP	AT3G54620;AT4G02640
DR000843	TF_motif_seq_0240	520	-	1	CACGT	bZIP	AT3G54620;AT4G02640
DR000843	TF_motif_seq_0240	521	+	1	ACGTC	bZIP	AT3G54620;AT4G02640
DR000843	TF_motif_seq_0240	886	-	1	GACGT	bZIP	AT3G54620;AT4G02640
DR000843	TF_motif_seq_0240	887	+	1	ACGTA	bZIP	AT3G54620;AT4G02640
DR000843	TF_motif_seq_0240	1026	-	1	CACGT	bZIP	AT3G54620;AT4G02640
DR000843	TF_motif_seq_0240	1027	+	1	ACGTG	bZIP	AT3G54620;AT4G02640
DR000843	TF_motif_seq_0240	1178	-	1	CACGT	bZIP	AT3G54620;AT4G02640
DR000843	TF_motif_seq_0240	1179	+	1	ACGTT	bZIP	AT3G54620;AT4G02640
DR000843	TF_motif_seq_0240	1199	-	1	GACGT	bZIP	AT3G54620;AT4G02640
DR000843	TF_motif_seq_0240	1200	+	1	ACGTT	bZIP	AT3G54620;AT4G02640
DR000843	TF_motif_seq_0241	481	-	1	GTAAT	ZF-HD	AT1G75240
DR000843	TF_motif_seq_0241	757	+	1	ATTAT	ZF-HD	AT1G75240
DR000843	TF_motif_seq_0241	760	-	1	ATAAT	ZF-HD	AT1G75240
DR000843	TF_motif_seq_0241	770	-	1	CTAAT	ZF-HD	AT1G75240
DR000843	TF_motif_seq_0241	773	-	1	ATAAT	ZF-HD	AT1G75240
DR000843	TF_motif_seq_0241	889	-	1	GTAAT	ZF-HD	AT1G75240
DR000843	TF_motif_seq_0241	892	-	1	ATAAT	ZF-HD	AT1G75240
DR000843	TF_motif_seq_0241	898	-	1	CTAAT	ZF-HD	AT1G75240
DR000843	TF_motif_seq_0241	1249	-	1	ATAAT	ZF-HD	AT1G75240
DR000843	TF_motif_seq_0241	1270	-	1	TTAAT	ZF-HD	AT1G75240
DR000843	TF_motif_seq_0244	470	-	1	GGTAC	SBP	AT2G33810;AT2G47070
DR000843	TF_motif_seq_0244	471	+	1	GTACC	SBP	AT2G33810;AT2G47070
DR000843	TF_motif_seq_0244	1370	-	1	AGTAC	SBP	AT2G33810;AT2G47070
DR000843	TF_motif_seq_0244	1371	+	1	GTACT	SBP	AT2G33810;AT2G47070
DR000843	TF_motif_seq_0251	281	+	1	ACCCG	TCP	AT3G27010
DR000843	TF_motif_seq_0251	468	-	1	CGGGT	TCP	AT3G27010
DR000843	TF_motif_seq_0251	1059	-	1	CGGGC	TCP	AT3G27010
DR000843	TF_motif_seq_0251	1214	-	1	CGGGT	TCP	AT3G27010
DR000843	TF_motif_seq_0251	1488	+	1	GCCCG	TCP	AT3G27010
DR000843	TF_motif_seq_0254	784	+	1	ATCTA	AP2; ERF	AT3G14230
DR000843	TF_motif_seq_0254	847	-	1	TAGAT	AP2; ERF	AT3G14230
DR000843	TF_motif_seq_0271	581	-	1	CGTCA	bZIP	AT1G77920;AT3G12250;AT5G06950;AT5G06960;AT5G10030;AT5G65210;AT1G22070
DR000843	TF_motif_seq_0271	839	+	1	TGACG	bZIP	AT1G77920;AT3G12250;AT5G06950;AT5G06960;AT5G10030;AT5G65210;AT1G22070
DR000843	TF_motif_seq_0271	960	-	1	CGTCA	bZIP	AT1G77920;AT3G12250;AT5G06950;AT5G06960;AT5G10030;AT5G65210;AT1G22070
DR000843	TF_motif_seq_0281	1363	-	1	aTTCTT	bZIP	AT1G68640
DR000843	TF_motif_seq_0287	545	+	1	ACTGCt	bZIP	AT1G43700
DR000843	TF_motif_seq_0287	603	-	1	aGCTGT	bZIP	AT1G43700
DR000843	TF_motif_seq_0298	446	+	1	CACATg	bHLH	AT1G32640
DR000843	TF_motif_seq_0300	1026	+	1	CACGTg	bHLH	AT1G09530;AT2G20180;AT4G17880;AT5G46760
DR000843	TF_motif_seq_0300	1026	-	1	cACGTG	bHLH	AT1G09530;AT2G20180;AT4G17880;AT5G46760
DR000843	TF_motif_seq_0301	446	+	1	CACATg	bHLH	AT1G32640
DR000843	TF_motif_seq_0301	1026	+	1	CACGTg	bHLH	AT1G32640
DR000843	TF_motif_seq_0301	1026	-	1	cACGTG	bHLH	AT1G32640
DR000843	TF_motif_seq_0302	387	+	1	CATCTg	bHLH	AT5G08130;AT3G26744
DR000843	TF_motif_seq_0302	387	-	1	cATCTG	bHLH	AT5G08130;AT3G26744
DR000843	TF_motif_seq_0302	446	+	1	CACATg	bHLH	AT5G08130;AT3G26744
DR000843	TF_motif_seq_0302	446	-	1	cACATG	bHLH	AT5G08130;AT3G26744
DR000843	TF_motif_seq_0302	637	+	1	CAGATg	bHLH	AT5G08130;AT3G26744
DR000843	TF_motif_seq_0302	637	-	1	cAGATG	bHLH	AT5G08130;AT3G26744
DR000843	TF_motif_seq_0302	1026	+	1	CACGTg	bHLH	AT5G08130;AT3G26744
DR000843	TF_motif_seq_0302	1026	-	1	cACGTG	bHLH	AT5G08130;AT3G26744
DR000843	TF_motif_seq_0302	1258	+	1	CATTTg	bHLH	AT5G08130;AT3G26744
DR000843	TF_motif_seq_0302	1258	-	1	cATTTG	bHLH	AT5G08130;AT3G26744
DR000843	TF_motif_seq_0319	40	+	1	GGTAAa	Trihelix	AT1G33240
DR000843	TF_motif_seq_0331	281	-	1	ACCCGg	TCP	AT3G27010
DR000843	TF_motif_seq_0331	1213	+	1	tCGGGT	TCP	AT3G27010
DR000843	TFmatrixID_0689	418	-	1	gCGGCG	AP2; ERF	AT1G43160
DR000843	TFmatrixID_0984	1236	+	1	tCACCA	C2H2	AT2G48100
DR000843	TFmatrixID_0984	1447	+	1	tCACCA	C2H2	AT2G48100
DR000843	TFmatrixID_1550	416	-	1	tgGCGGCg	AP2; ERF	AT3G16770
DR000843	TFmatrixID_1551	581	+	1	CGTCAgc	bZIP	AT1G22070
DR001594	TFmatrixID_0004	992	-	1	taatATATTt	AT-Hook	AT4G14465
DR001594	TFmatrixID_0005	969	+	1	taATTAAata	AT-Hook	AT4G14465
DR001594	TFmatrixID_0008	992	-	1	taatATATTt	AT-Hook	AT4G35390
DR001594	TFmatrixID_0054	666	-	1	cGGCGGcg	AP2; ERF	AT1G06160;AT3G23220;AT4G18450;AT5G07310
DR001594	TFmatrixID_0075	667	-	1	ggCGGCGg	AP2; ERF	AT1G03800;AT1G04370;AT1G12890;AT1G12980;AT1G24590;AT1G28160;AT1G28360;AT1G72360;AT3G15210;AT3G16770;AT4G34410;AT5G13910;AT5G18560;AT5G44210;AT5G50080;AT5G64750
DR001594	TFmatrixID_0078	667	-	1	gGCGGCgg	AP2; ERF	AT2G46310;AT3G23220;AT3G23230;AT3G61630;AT4G11140;AT4G18450;AT4G34410;AT5G50080;AT5G61590
DR001594	TFmatrixID_0083	667	-	1	gGCGGCgg	AP2; ERF	AT2G46310;AT3G16770;AT3G61630;AT4G11140;AT4G23750;AT4G39780
DR001594	TFmatrixID_0110	666	-	1	cggCGGCG	AP2; ERF	AT1G24590;AT1G28360;AT5G44210;AT5G61600
DR001594	TFmatrixID_0129	1059	-	1	AATTTttac	AT-Hook	AT1G14900;AT1G48610
DR001594	TFmatrixID_0129	1082	+	1	tcaaAAATT	AT-Hook	AT1G14900;AT1G48610
DR001594	TFmatrixID_0131	959	+	1	gaggATAAA	AT-Hook	AT1G19485;AT1G48610
DR001594	TFmatrixID_0137	985	+	1	aaaAATAT	AT-Hook	AT4G21895;AT5G62260
DR001594	TFmatrixID_0137	996	-	1	ATATTttt	AT-Hook	AT4G21895;AT5G62260
DR001594	TFmatrixID_0137	1137	+	1	aaaAATAT	AT-Hook	AT4G21895;AT5G62260
DR001594	TFmatrixID_0140	620	+	1	aaaAAAAT	AT-Hook	AT4G21895;AT5G62260
DR001594	TFmatrixID_0140	1288	-	1	ATTTTttt	AT-Hook	AT4G21895;AT5G62260
DR001594	TFmatrixID_0142	471	+	1	AAATAaat	AT-Hook	AT4G21895;AT5G62260
DR001594	TFmatrixID_0152	1059	-	1	AATTTtt	AT-Hook	AT1G19485;AT1G48610
DR001594	TFmatrixID_0152	1084	+	1	aaAAATT	AT-Hook	AT1G19485;AT1G48610
DR001594	TFmatrixID_0154	244	+	1	aAAATAat	AT-Hook	AT4G21895;AT5G62260
DR001594	TFmatrixID_0197	1064	+	1	ttaCGTCAgc	bZIP	AT1G08320;AT1G68640;AT5G06839;AT5G10030
DR001594	TFmatrixID_0211	1100	+	1	gACACTc	C2H2	AT1G27730;AT3G49930;AT3G60580;AT5G04340;AT5G43170
DR001594	TFmatrixID_0211	1199	+	1	cACACTc	C2H2	AT1G27730;AT3G49930;AT3G60580;AT5G04340;AT5G43170
DR001594	TFmatrixID_0213	1100	+	1	gACACTc	C2H2	AT1G02030;AT2G45120;AT3G19580;AT3G49930;AT3G60580;AT5G04340;AT5G43170
DR001594	TFmatrixID_0213	1165	+	1	cACACTa	C2H2	AT1G02030;AT2G45120;AT3G19580;AT3G49930;AT3G60580;AT5G04340;AT5G43170
DR001594	TFmatrixID_0213	1199	+	1	cACACTc	C2H2	AT1G02030;AT2G45120;AT3G19580;AT3G49930;AT3G60580;AT5G04340;AT5G43170
DR001594	TFmatrixID_0215	1199	+	1	cACACTc	C2H2	AT2G28710;AT2G37430;AT3G46070;AT3G46080;AT3G53600
DR001594	TFmatrixID_0219	1199	+	1	cACACTc	C2H2	AT2G45120;AT3G49930;AT3G60580;AT5G04340;AT5G43170;AT5G67450
DR001594	TFmatrixID_0263	880	-	1	ttGATCT	GATA	AT3G21175;AT4G24470
DR001594	TFmatrixID_0268	1078	+	1	tCGATCaaaa	GATA	AT4G17570
DR001594	TFmatrixID_0272	1078	+	1	tCGATCaaa	GATA	AT5G47140
DR001594	TFmatrixID_0418	1036	-	1	ttTATAT	TBP	AT1G55520;AT3G13445
DR001594	TFmatrixID_0418	1054	+	1	ATATAaa	TBP	AT1G55520;AT3G13445
DR001594	TFmatrixID_0419	993	+	1	aaTATAT	TBP	AT1G55520;AT3G13445
DR001594	TFmatrixID_0419	994	-	1	ATATAtt	TBP	AT1G55520;AT3G13445
DR001594	TFmatrixID_0419	1051	+	1	aaTATAT	TBP	AT1G55520;AT3G13445
DR001594	TFmatrixID_0490	1065	+	1	tACGTCa	bZIP	AT1G08320;AT1G68640;AT5G06839
DR001594	TFmatrixID_0571	1034	-	1	taTTTATa	TBP	AT1G55520;AT3G13445
DR001594	TF_motif_seq_0240	604	-	1	TACGT	bZIP	AT3G54620;AT4G02640
DR001594	TF_motif_seq_0240	605	+	1	ACGTA	bZIP	AT3G54620;AT4G02640
DR001594	TF_motif_seq_0240	777	-	1	GACGT	bZIP	AT3G54620;AT4G02640
DR001594	TF_motif_seq_0240	778	+	1	ACGTA	bZIP	AT3G54620;AT4G02640
DR001594	TF_motif_seq_0240	855	-	1	GACGT	bZIP	AT3G54620;AT4G02640
DR001594	TF_motif_seq_0240	856	+	1	ACGTC	bZIP	AT3G54620;AT4G02640
DR001594	TF_motif_seq_0240	892	-	1	CACGT	bZIP	AT3G54620;AT4G02640
DR001594	TF_motif_seq_0240	893	+	1	ACGTT	bZIP	AT3G54620;AT4G02640
DR001594	TF_motif_seq_0240	1065	-	1	TACGT	bZIP	AT3G54620;AT4G02640
DR001594	TF_motif_seq_0240	1066	+	1	ACGTC	bZIP	AT3G54620;AT4G02640
DR001594	TF_motif_seq_0241	37	-	1	ATAAT	ZF-HD	AT1G75240
DR001594	TF_motif_seq_0241	188	+	1	ATTAA	ZF-HD	AT1G75240
DR001594	TF_motif_seq_0241	247	-	1	ATAAT	ZF-HD	AT1G75240
DR001594	TF_motif_seq_0241	287	+	1	ATTAG	ZF-HD	AT1G75240
DR001594	TF_motif_seq_0241	299	-	1	CTAAT	ZF-HD	AT1G75240
DR001594	TF_motif_seq_0241	358	-	1	GTAAT	ZF-HD	AT1G75240
DR001594	TF_motif_seq_0241	507	+	1	ATTAA	ZF-HD	AT1G75240
DR001594	TF_motif_seq_0241	527	+	1	ATTAC	ZF-HD	AT1G75240
DR001594	TF_motif_seq_0241	584	+	1	ATTAC	ZF-HD	AT1G75240
DR001594	TF_motif_seq_0241	692	-	1	CTAAT	ZF-HD	AT1G75240
DR001594	TF_motif_seq_0241	716	-	1	TTAAT	ZF-HD	AT1G75240
DR001594	TF_motif_seq_0241	810	-	1	TTAAT	ZF-HD	AT1G75240
DR001594	TF_motif_seq_0241	862	-	1	TTAAT	ZF-HD	AT1G75240
DR001594	TF_motif_seq_0241	907	+	1	ATTAT	ZF-HD	AT1G75240
DR001594	TF_motif_seq_0241	912	+	1	ATTAT	ZF-HD	AT1G75240
DR001594	TF_motif_seq_0241	935	-	1	GTAAT	ZF-HD	AT1G75240
DR001594	TF_motif_seq_0241	938	+	1	ATTAA	ZF-HD	AT1G75240
DR001594	TF_motif_seq_0241	939	-	1	TTAAT	ZF-HD	AT1G75240
DR001594	TF_motif_seq_0241	952	-	1	TTAAT	ZF-HD	AT1G75240
DR001594	TF_motif_seq_0241	968	-	1	CTAAT	ZF-HD	AT1G75240
DR001594	TF_motif_seq_0241	971	+	1	ATTAA	ZF-HD	AT1G75240
DR001594	TF_motif_seq_0241	991	-	1	ATAAT	ZF-HD	AT1G75240
DR001594	TF_motif_seq_0241	1025	-	1	TTAAT	ZF-HD	AT1G75240
DR001594	TF_motif_seq_0241	1030	-	1	ATAAT	ZF-HD	AT1G75240
DR001594	TF_motif_seq_0241	1049	-	1	ATAAT	ZF-HD	AT1G75240
DR001594	TF_motif_seq_0241	1143	+	1	ATTAA	ZF-HD	AT1G75240
DR001594	TF_motif_seq_0241	1144	-	1	TTAAT	ZF-HD	AT1G75240
DR001594	TF_motif_seq_0241	1271	-	1	ATAAT	ZF-HD	AT1G75240
DR001594	TF_motif_seq_0241	1276	-	1	TTAAT	ZF-HD	AT1G75240
DR001594	TF_motif_seq_0241	1377	-	1	CTAAT	ZF-HD	AT1G75240
DR001594	TF_motif_seq_0241	1394	+	1	ATTAG	ZF-HD	AT1G75240
DR001594	TF_motif_seq_0241	1419	+	1	ATTAT	ZF-HD	AT1G75240
DR001594	TF_motif_seq_0244	47	-	1	TGTAC	SBP	AT2G33810;AT2G47070
DR001594	TF_motif_seq_0244	48	+	1	GTACG	SBP	AT2G33810;AT2G47070
DR001594	TF_motif_seq_0244	498	-	1	AGTAC	SBP	AT2G33810;AT2G47070
DR001594	TF_motif_seq_0244	499	+	1	GTACC	SBP	AT2G33810;AT2G47070
DR001594	TF_motif_seq_0244	532	-	1	AGTAC	SBP	AT2G33810;AT2G47070
DR001594	TF_motif_seq_0244	533	+	1	GTACA	SBP	AT2G33810;AT2G47070
DR001594	TF_motif_seq_0244	576	-	1	AGTAC	SBP	AT2G33810;AT2G47070
DR001594	TF_motif_seq_0244	577	+	1	GTACT	SBP	AT2G33810;AT2G47070
DR001594	TF_motif_seq_0251	429	+	1	ACCCG	TCP	AT3G27010
DR001594	TF_motif_seq_0251	1350	+	1	ACCCG	TCP	AT3G27010
DR001594	TF_motif_seq_0251	1495	-	1	CGGGT	TCP	AT3G27010
DR001594	TF_motif_seq_0254	185	-	1	TAGAT	AP2; ERF	AT3G14230
DR001594	TF_motif_seq_0254	709	+	1	ATCTA	AP2; ERF	AT3G14230
DR001594	TF_motif_seq_0258	202	+	1	CCGAC	Dehydrin	U01377
DR001594	TF_motif_seq_0258	664	-	1	GTCGG	Dehydrin	U01377
DR001594	TF_motif_seq_0258	1251	-	1	GTCGG	Dehydrin	U01377
DR001594	TF_motif_seq_0258	1352	+	1	CCGAC	Dehydrin	U01377
DR001594	TF_motif_seq_0267	1468	-	1	GTAAC	Trihelix	AT5G01380
DR001594	TF_motif_seq_0271	1067	-	1	CGTCA	bZIP	AT1G77920;AT3G12250;AT5G06950;AT5G06960;AT5G10030;AT5G65210;AT1G22070
DR001594	TF_motif_seq_0271	1317	+	1	TGACG	bZIP	AT1G77920;AT3G12250;AT5G06950;AT5G06960;AT5G10030;AT5G65210;AT1G22070
DR001594	TF_motif_seq_0281	195	+	1	AAGAAt	bZIP	AT1G68640
DR001594	TF_motif_seq_0281	947	-	1	aTTCTT	bZIP	AT1G68640
DR001594	TF_motif_seq_0281	1088	-	1	aTTCTT	bZIP	AT1G68640
DR001594	TF_motif_seq_0281	1128	-	1	aTTCTT	bZIP	AT1G68640
DR001594	TF_motif_seq_0287	688	+	1	ACGGCt	bZIP	AT1G43700
DR001594	TF_motif_seq_0287	1397	-	1	aGCAGT	bZIP	AT1G43700
DR001594	TF_motif_seq_0298	1243	-	1	cATGTG	bHLH	AT1G32640
DR001594	TF_motif_seq_0301	1243	-	1	cATGTG	bHLH	AT1G32640
DR001594	TF_motif_seq_0301	1308	-	1	cAGGTG	bHLH	AT1G32640
DR001594	TF_motif_seq_0301	1474	+	1	CACCTg	bHLH	AT1G32640
DR001594	TF_motif_seq_0302	127	+	1	CAAATg	bHLH	AT5G08130;AT3G26744
DR001594	TF_motif_seq_0302	127	-	1	cAAATG	bHLH	AT5G08130;AT3G26744
DR001594	TF_motif_seq_0302	481	+	1	CAGTTg	bHLH	AT5G08130;AT3G26744
DR001594	TF_motif_seq_0302	481	-	1	cAGTTG	bHLH	AT5G08130;AT3G26744
DR001594	TF_motif_seq_0302	839	+	1	CAACTg	bHLH	AT5G08130;AT3G26744
DR001594	TF_motif_seq_0302	839	-	1	cAACTG	bHLH	AT5G08130;AT3G26744
DR001594	TF_motif_seq_0302	922	+	1	CAATTg	bHLH	AT5G08130;AT3G26744
DR001594	TF_motif_seq_0302	922	-	1	cAATTG	bHLH	AT5G08130;AT3G26744
DR001594	TF_motif_seq_0302	1243	+	1	CATGTg	bHLH	AT5G08130;AT3G26744
DR001594	TF_motif_seq_0302	1243	-	1	cATGTG	bHLH	AT5G08130;AT3G26744
DR001594	TF_motif_seq_0302	1308	+	1	CAGGTg	bHLH	AT5G08130;AT3G26744
DR001594	TF_motif_seq_0302	1308	-	1	cAGGTG	bHLH	AT5G08130;AT3G26744
DR001594	TF_motif_seq_0302	1474	+	1	CACCTg	bHLH	AT5G08130;AT3G26744
DR001594	TF_motif_seq_0302	1474	-	1	cACCTG	bHLH	AT5G08130;AT3G26744
DR001594	TF_motif_seq_0319	546	+	1	GGTAAa	Trihelix	AT1G33240
DR001594	TF_motif_seq_0331	1350	-	1	ACCCGa	TCP	AT3G27010
DR001594	TFmatrixID_0689	668	-	1	gCGGCG	AP2; ERF	AT1G43160
DR001594	TFmatrixID_0720	666	+	1	cGGCGGcg	AP2; ERF	AT3G23240
DR001594	TFmatrixID_0823	479	+	1	ACCAGt	bHLH	AT2G18300
DR001594	TFmatrixID_0949	1400	-	1	AGTGAagt	C2H2	AT1G27730
DR001594	TFmatrixID_0977	484	+	1	TTGAAaa	C2H2	AT2G41835
DR001594	TFmatrixID_0977	1381	-	1	ttTTCAA	C2H2	AT2G41835
DR001594	TFmatrixID_1551	1067	+	1	CGTCAgc	bZIP	AT1G22070
DR001594	TFmatrixID_1552	1064	+	1	ttaCGTCAgcc	bZIP	AT3G12250
DR001745	TFmatrixID_0072	336	+	1	ttGCCGCc	AP2; ERF	AT1G53910;AT1G72360;AT1G80580;AT2G47520;AT3G14230;AT3G16770;AT4G34410;AT5G44210;AT5G50080;AT5G64750
DR001745	TFmatrixID_0132	602	-	1	TTATTttgc	AT-Hook	AT4G21895;AT5G62260
DR001745	TFmatrixID_0140	830	-	1	ATTTTttt	AT-Hook	AT4G21895;AT5G62260
DR001745	TFmatrixID_0154	601	-	1	atTATTTt	AT-Hook	AT4G21895;AT5G62260
DR001745	TFmatrixID_0212	1168	-	1	AGTTCaagt	C2H2	AT2G41940
DR001745	TF_motif_seq_0240	585	-	1	AACGT	bZIP	AT3G54620;AT4G02640
DR001745	TF_motif_seq_0240	586	+	1	ACGTC	bZIP	AT3G54620;AT4G02640
DR001745	TF_motif_seq_0241	105	-	1	ATAAT	ZF-HD	AT1G75240
DR001745	TF_motif_seq_0241	163	-	1	ATAAT	ZF-HD	AT1G75240
DR001745	TF_motif_seq_0241	325	+	1	ATTAC	ZF-HD	AT1G75240
DR001745	TF_motif_seq_0241	414	+	1	ATTAT	ZF-HD	AT1G75240
DR001745	TF_motif_seq_0241	417	+	1	ATTAT	ZF-HD	AT1G75240
DR001745	TF_motif_seq_0241	420	-	1	ATAAT	ZF-HD	AT1G75240
DR001745	TF_motif_seq_0241	598	-	1	ATAAT	ZF-HD	AT1G75240
DR001745	TF_motif_seq_0241	601	+	1	ATTAT	ZF-HD	AT1G75240
DR001745	TF_motif_seq_0241	736	-	1	CTAAT	ZF-HD	AT1G75240
DR001745	TF_motif_seq_0241	787	+	1	ATTAG	ZF-HD	AT1G75240
DR001745	TF_motif_seq_0241	996	-	1	GTAAT	ZF-HD	AT1G75240
DR001745	TF_motif_seq_0241	1002	-	1	TTAAT	ZF-HD	AT1G75240
DR001745	TF_motif_seq_0241	1009	+	1	ATTAA	ZF-HD	AT1G75240
DR001745	TF_motif_seq_0241	1035	-	1	ATAAT	ZF-HD	AT1G75240
DR001745	TF_motif_seq_0241	1066	-	1	TTAAT	ZF-HD	AT1G75240
DR001745	TF_motif_seq_0241	1117	+	1	ATTAT	ZF-HD	AT1G75240
DR001745	TF_motif_seq_0241	1120	+	1	ATTAT	ZF-HD	AT1G75240
DR001745	TF_motif_seq_0241	1123	+	1	ATTAT	ZF-HD	AT1G75240
DR001745	TF_motif_seq_0241	1137	-	1	TTAAT	ZF-HD	AT1G75240
DR001745	TF_motif_seq_0241	1207	-	1	GTAAT	ZF-HD	AT1G75240
DR001745	TF_motif_seq_0241	1256	-	1	TTAAT	ZF-HD	AT1G75240
DR001745	TF_motif_seq_0241	1299	+	1	ATTAC	ZF-HD	AT1G75240
DR001745	TF_motif_seq_0241	1456	+	1	ATTAA	ZF-HD	AT1G75240
DR001745	TF_motif_seq_0251	19	-	1	CGGGT	TCP	AT3G27010
DR001745	TF_motif_seq_0251	199	-	1	CGGGC	TCP	AT3G27010
DR001745	TF_motif_seq_0254	139	-	1	TAGAT	AP2; ERF	AT3G14230
DR001745	TF_motif_seq_0254	1452	+	1	ATCTA	AP2; ERF	AT3G14230
DR001745	TF_motif_seq_0258	479	-	1	GTCGG	Dehydrin	U01377
DR001745	TF_motif_seq_0258	1409	-	1	GTCGG	Dehydrin	U01377
DR001745	TF_motif_seq_0267	297	-	1	GTAAC	Trihelix	AT5G01380
DR001745	TF_motif_seq_0267	583	-	1	GTAAC	Trihelix	AT5G01380
DR001745	TF_motif_seq_0267	1466	+	1	GTTAC	Trihelix	AT5G01380
DR001745	TF_motif_seq_0287	366	-	1	aGCAGT	bZIP	AT1G43700
DR001745	TF_motif_seq_0287	927	-	1	aGCAGT	bZIP	AT1G43700
DR001745	TF_motif_seq_0298	78	+	1	CACATg	bHLH	AT1G32640
DR001745	TF_motif_seq_0298	1336	+	1	CACATg	bHLH	AT1G32640
DR001745	TF_motif_seq_0298	1338	-	1	cATGTG	bHLH	AT1G32640
DR001745	TF_motif_seq_0301	78	+	1	CACATg	bHLH	AT1G32640
DR001745	TF_motif_seq_0301	502	-	1	cAGGTG	bHLH	AT1G32640
DR001745	TF_motif_seq_0301	1172	-	1	cAAGTG	bHLH	AT1G32640
DR001745	TF_motif_seq_0301	1336	+	1	CACATg	bHLH	AT1G32640
DR001745	TF_motif_seq_0301	1338	-	1	cATGTG	bHLH	AT1G32640
DR001745	TF_motif_seq_0302	63	+	1	CAAATg	bHLH	AT5G08130;AT3G26744
DR001745	TF_motif_seq_0302	63	-	1	cAAATG	bHLH	AT5G08130;AT3G26744
DR001745	TF_motif_seq_0302	78	+	1	CACATg	bHLH	AT5G08130;AT3G26744
DR001745	TF_motif_seq_0302	78	-	1	cACATG	bHLH	AT5G08130;AT3G26744
DR001745	TF_motif_seq_0302	244	+	1	CAATTg	bHLH	AT5G08130;AT3G26744
DR001745	TF_motif_seq_0302	244	-	1	cAATTG	bHLH	AT5G08130;AT3G26744
DR001745	TF_motif_seq_0302	292	+	1	CATCTg	bHLH	AT5G08130;AT3G26744
DR001745	TF_motif_seq_0302	292	-	1	cATCTG	bHLH	AT5G08130;AT3G26744
DR001745	TF_motif_seq_0302	302	+	1	CAACTg	bHLH	AT5G08130;AT3G26744
DR001745	TF_motif_seq_0302	302	-	1	cAACTG	bHLH	AT5G08130;AT3G26744
DR001745	TF_motif_seq_0302	502	+	1	CAGGTg	bHLH	AT5G08130;AT3G26744
DR001745	TF_motif_seq_0302	502	-	1	cAGGTG	bHLH	AT5G08130;AT3G26744
DR001745	TF_motif_seq_0302	577	+	1	CAACTg	bHLH	AT5G08130;AT3G26744
DR001745	TF_motif_seq_0302	577	-	1	cAACTG	bHLH	AT5G08130;AT3G26744
DR001745	TF_motif_seq_0302	939	+	1	CAATTg	bHLH	AT5G08130;AT3G26744
DR001745	TF_motif_seq_0302	939	-	1	cAATTG	bHLH	AT5G08130;AT3G26744
DR001745	TF_motif_seq_0302	1172	+	1	CAAGTg	bHLH	AT5G08130;AT3G26744
DR001745	TF_motif_seq_0302	1172	-	1	cAAGTG	bHLH	AT5G08130;AT3G26744
DR001745	TF_motif_seq_0302	1308	+	1	CAGTTg	bHLH	AT5G08130;AT3G26744
DR001745	TF_motif_seq_0302	1308	-	1	cAGTTG	bHLH	AT5G08130;AT3G26744
DR001745	TF_motif_seq_0302	1336	+	1	CACATg	bHLH	AT5G08130;AT3G26744
DR001745	TF_motif_seq_0302	1336	-	1	cACATG	bHLH	AT5G08130;AT3G26744
DR001745	TF_motif_seq_0302	1338	+	1	CATGTg	bHLH	AT5G08130;AT3G26744
DR001745	TF_motif_seq_0302	1338	-	1	cATGTG	bHLH	AT5G08130;AT3G26744
DR001745	TF_motif_seq_0331	18	+	1	cCGGGT	TCP	AT3G27010
DR001745	TFmatrixID_0823	234	-	1	aCTGGT	bHLH	AT2G18300
DR001745	TFmatrixID_0823	579	-	1	aCTGGT	bHLH	AT2G18300
DR001745	TFmatrixID_0823	1352	-	1	aCTGGT	bHLH	AT2G18300
DR001745	TFmatrixID_0823	1399	+	1	ACCAGt	bHLH	AT2G18300
DR001745	TFmatrixID_0977	463	+	1	TTGAAaa	C2H2	AT2G41835
DR001745	TFmatrixID_0977	573	-	1	ttTTCAA	C2H2	AT2G41835
DR001745	TFmatrixID_0981	766	-	1	agATTTC	C2H2	AT3G49930
DR001745	TFmatrixID_0984	176	-	1	TGGTGa	C2H2	AT2G48100
DR001745	TFmatrixID_0984	240	+	1	tCACCA	C2H2	AT2G48100
DR001745	TFmatrixID_0984	943	-	1	TGGTGa	C2H2	AT2G48100
DR001745	TFmatrixID_1526	685	+	1	ttTTGTCctc	C2H2	AT3G45260
DR001759	TFmatrixID_0003	897	+	1	aATATAtatt	AT-Hook	AT1G63480
DR001759	TFmatrixID_0003	897	-	1	aataTATATt	AT-Hook	AT1G63480
DR001759	TFmatrixID_0009	870	+	1	aaatTTATTt	AT-Hook	AT4G35390
DR001759	TFmatrixID_0129	764	-	1	AATTTttat	AT-Hook	AT1G14900;AT1G48610
DR001759	TFmatrixID_0135	765	-	1	ATTTTtat	AT-Hook	AT4G21895;AT5G62260
DR001759	TFmatrixID_0136	709	-	1	TTTATttt	AT-Hook	AT4G21895;AT5G62260
DR001759	TFmatrixID_0136	714	-	1	TTTATttt	AT-Hook	AT4G21895;AT5G62260
DR001759	TFmatrixID_0136	768	-	1	TTTATttt	AT-Hook	AT4G21895;AT5G62260
DR001759	TFmatrixID_0136	776	-	1	TTTATttt	AT-Hook	AT4G21895;AT5G62260
DR001759	TFmatrixID_0137	1033	+	1	aaaAATAT	AT-Hook	AT4G21895;AT5G62260
DR001759	TFmatrixID_0137	1067	-	1	ATATTttt	AT-Hook	AT4G21895;AT5G62260
DR001759	TFmatrixID_0138	709	-	1	ttTATTTt	AT-Hook	AT4G21895;AT5G62260
DR001759	TFmatrixID_0138	714	-	1	ttTATTTt	AT-Hook	AT4G21895;AT5G62260
DR001759	TFmatrixID_0138	768	-	1	ttTATTTt	AT-Hook	AT4G21895;AT5G62260
DR001759	TFmatrixID_0138	776	-	1	ttTATTTt	AT-Hook	AT4G21895;AT5G62260
DR001759	TFmatrixID_0140	427	+	1	aaaAAAAT	AT-Hook	AT4G21895;AT5G62260
DR001759	TFmatrixID_0140	449	-	1	ATTTTttt	AT-Hook	AT4G21895;AT5G62260
DR001759	TFmatrixID_0140	534	-	1	ATTTTttt	AT-Hook	AT4G21895;AT5G62260
DR001759	TFmatrixID_0140	771	-	1	ATTTTttt	AT-Hook	AT4G21895;AT5G62260
DR001759	TFmatrixID_0140	1158	+	1	aaaAAAAT	AT-Hook	AT4G21895;AT5G62260
DR001759	TFmatrixID_0142	872	-	1	attTATTT	AT-Hook	AT4G21895;AT5G62260
DR001759	TFmatrixID_0148	428	+	1	aaAAAATt	AT-Hook	AT1G19485;AT1G48610
DR001759	TFmatrixID_0148	533	-	1	aATTTTtt	AT-Hook	AT1G19485;AT1G48610
DR001759	TFmatrixID_0148	1011	+	1	aaAAAATt	AT-Hook	AT1G19485;AT1G48610
DR001759	TFmatrixID_0148	1159	+	1	aaAAAATt	AT-Hook	AT1G19485;AT1G48610
DR001759	TFmatrixID_0152	429	+	1	aaAAATT	AT-Hook	AT1G19485;AT1G48610
DR001759	TFmatrixID_0152	533	-	1	AATTTtt	AT-Hook	AT1G19485;AT1G48610
DR001759	TFmatrixID_0152	764	-	1	AATTTtt	AT-Hook	AT1G19485;AT1G48610
DR001759	TFmatrixID_0152	1012	+	1	aaAAATT	AT-Hook	AT1G19485;AT1G48610
DR001759	TFmatrixID_0152	1160	+	1	aaAAATT	AT-Hook	AT1G19485;AT1G48610
DR001759	TFmatrixID_0153	765	-	1	ATTTTtat	AT-Hook	AT4G21895;AT5G62260
DR001759	TFmatrixID_0159	306	-	1	cCACGTg	bHLH	AT1G09530;AT2G24260;AT2G46970;AT4G28790;AT4G28800;AT4G28811;AT4G28815;AT4G30980;AT5G58010;AT5G61270;AT5G67110
DR001759	TFmatrixID_0196	1191	-	1	aTGACGtc	bZIP	AT1G08320;AT1G68640;AT5G06839;AT5G06960
DR001759	TFmatrixID_0202	306	-	1	ccACGTGt	bZIP	AT1G03970;AT5G44080
DR001759	TFmatrixID_0211	50	+	1	aACACTc	C2H2	AT1G27730;AT3G49930;AT3G60580;AT5G04340;AT5G43170
DR001759	TFmatrixID_0213	50	+	1	aACACTc	C2H2	AT1G02030;AT2G45120;AT3G19580;AT3G49930;AT3G60580;AT5G04340;AT5G43170
DR001759	TFmatrixID_0216	573	-	1	gAGTGAa	C2H2	AT2G28710;AT2G37430;AT3G46070;AT3G46080;AT5G04390
DR001759	TFmatrixID_0273	1278	+	1	aaGATCTgg	GATA	AT4G24470
DR001759	TFmatrixID_0418	1040	-	1	ttTATAT	TBP	AT1G55520;AT3G13445
DR001759	TFmatrixID_0419	897	+	1	aaTATAT	TBP	AT1G55520;AT3G13445
DR001759	TFmatrixID_0419	900	-	1	ATATAtt	TBP	AT1G55520;AT3G13445
DR001759	TFmatrixID_0489	306	+	1	cCACGTgt	bZIP	AT2G35530
DR001759	TFmatrixID_0571	1038	-	1	taTTTATa	TBP	AT1G55520;AT3G13445
DR001759	TF_motif_seq_0240	307	-	1	CACGT	bZIP	AT3G54620;AT4G02640
DR001759	TF_motif_seq_0240	308	+	1	ACGTG	bZIP	AT3G54620;AT4G02640
DR001759	TF_motif_seq_0240	1049	-	1	CACGT	bZIP	AT3G54620;AT4G02640
DR001759	TF_motif_seq_0240	1050	+	1	ACGTC	bZIP	AT3G54620;AT4G02640
DR001759	TF_motif_seq_0240	1193	-	1	GACGT	bZIP	AT3G54620;AT4G02640
DR001759	TF_motif_seq_0240	1194	+	1	ACGTC	bZIP	AT3G54620;AT4G02640
DR001759	TF_motif_seq_0240	1364	-	1	CACGT	bZIP	AT3G54620;AT4G02640
DR001759	TF_motif_seq_0240	1365	+	1	ACGTT	bZIP	AT3G54620;AT4G02640
DR001759	TF_motif_seq_0240	1485	-	1	GACGT	bZIP	AT3G54620;AT4G02640
DR001759	TF_motif_seq_0240	1486	+	1	ACGTC	bZIP	AT3G54620;AT4G02640
DR001759	TF_motif_seq_0241	24	+	1	ATTAT	ZF-HD	AT1G75240
DR001759	TF_motif_seq_0241	240	+	1	ATTAT	ZF-HD	AT1G75240
DR001759	TF_motif_seq_0241	384	+	1	ATTAA	ZF-HD	AT1G75240
DR001759	TF_motif_seq_0241	385	-	1	TTAAT	ZF-HD	AT1G75240
DR001759	TF_motif_seq_0241	388	-	1	ATAAT	ZF-HD	AT1G75240
DR001759	TF_motif_seq_0241	433	+	1	ATTAC	ZF-HD	AT1G75240
DR001759	TF_motif_seq_0241	440	+	1	ATTAT	ZF-HD	AT1G75240
DR001759	TF_motif_seq_0241	514	+	1	ATTAT	ZF-HD	AT1G75240
DR001759	TF_motif_seq_0241	531	-	1	ATAAT	ZF-HD	AT1G75240
DR001759	TF_motif_seq_0241	584	-	1	GTAAT	ZF-HD	AT1G75240
DR001759	TF_motif_seq_0241	608	+	1	ATTAA	ZF-HD	AT1G75240
DR001759	TF_motif_seq_0241	845	-	1	ATAAT	ZF-HD	AT1G75240
DR001759	TF_motif_seq_0241	848	-	1	ATAAT	ZF-HD	AT1G75240
DR001759	TF_motif_seq_0241	851	+	1	ATTAG	ZF-HD	AT1G75240
DR001759	TF_motif_seq_0241	878	-	1	TTAAT	ZF-HD	AT1G75240
DR001759	TF_motif_seq_0241	895	-	1	ATAAT	ZF-HD	AT1G75240
DR001759	TF_motif_seq_0241	992	-	1	TTAAT	ZF-HD	AT1G75240
DR001759	TF_motif_seq_0241	1003	-	1	GTAAT	ZF-HD	AT1G75240
DR001759	TF_motif_seq_0241	1023	+	1	ATTAA	ZF-HD	AT1G75240
DR001759	TF_motif_seq_0241	1079	-	1	CTAAT	ZF-HD	AT1G75240
DR001759	TF_motif_seq_0241	1164	+	1	ATTAT	ZF-HD	AT1G75240
DR001759	TF_motif_seq_0241	1202	+	1	ATTAC	ZF-HD	AT1G75240
DR001759	TF_motif_seq_0241	1249	-	1	GTAAT	ZF-HD	AT1G75240
DR001759	TF_motif_seq_0241	1254	-	1	GTAAT	ZF-HD	AT1G75240
DR001759	TF_motif_seq_0241	1359	+	1	ATTAT	ZF-HD	AT1G75240
DR001759	TF_motif_seq_0244	269	-	1	CGTAC	SBP	AT2G33810;AT2G47070
DR001759	TF_motif_seq_0244	270	+	1	GTACC	SBP	AT2G33810;AT2G47070
DR001759	TF_motif_seq_0244	1083	-	1	TGTAC	SBP	AT2G33810;AT2G47070
DR001759	TF_motif_seq_0244	1084	+	1	GTACA	SBP	AT2G33810;AT2G47070
DR001759	TF_motif_seq_0251	131	+	1	ACCCG	TCP	AT3G27010
DR001759	TF_motif_seq_0251	694	-	1	CGGGT	TCP	AT3G27010
DR001759	TF_motif_seq_0251	1312	+	1	GCCCG	TCP	AT3G27010
DR001759	TF_motif_seq_0251	1393	+	1	GCCCG	TCP	AT3G27010
DR001759	TF_motif_seq_0251	1396	-	1	CGGGT	TCP	AT3G27010
DR001759	TF_motif_seq_0254	157	-	1	TAGAT	AP2; ERF	AT3G14230
DR001759	TF_motif_seq_0254	853	-	1	TAGAT	AP2; ERF	AT3G14230
DR001759	TF_motif_seq_0254	964	+	1	ATCTA	AP2; ERF	AT3G14230
DR001759	TF_motif_seq_0254	1460	+	1	ATCTA	AP2; ERF	AT3G14230
DR001759	TF_motif_seq_0258	1353	+	1	CCGAC	Dehydrin	U01377
DR001759	TF_motif_seq_0267	108	-	1	GTAAC	Trihelix	AT5G01380
DR001759	TF_motif_seq_0267	258	-	1	GTAAC	Trihelix	AT5G01380
DR001759	TF_motif_seq_0267	1349	-	1	GTAAC	Trihelix	AT5G01380
DR001759	TF_motif_seq_0271	361	-	1	CGTCA	bZIP	AT1G77920;AT3G12250;AT5G06950;AT5G06960;AT5G10030;AT5G65210;AT1G22070
DR001759	TF_motif_seq_0271	703	-	1	CGTCA	bZIP	AT1G77920;AT3G12250;AT5G06950;AT5G06960;AT5G10030;AT5G65210;AT1G22070
DR001759	TF_motif_seq_0271	732	+	1	TGACG	bZIP	AT1G77920;AT3G12250;AT5G06950;AT5G06960;AT5G10030;AT5G65210;AT1G22070
DR001759	TF_motif_seq_0271	741	+	1	TGACG	bZIP	AT1G77920;AT3G12250;AT5G06950;AT5G06960;AT5G10030;AT5G65210;AT1G22070
DR001759	TF_motif_seq_0271	760	-	1	CGTCA	bZIP	AT1G77920;AT3G12250;AT5G06950;AT5G06960;AT5G10030;AT5G65210;AT1G22070
DR001759	TF_motif_seq_0271	1192	+	1	TGACG	bZIP	AT1G77920;AT3G12250;AT5G06950;AT5G06960;AT5G10030;AT5G65210;AT1G22070
DR001759	TF_motif_seq_0271	1470	+	1	TGACG	bZIP	AT1G77920;AT3G12250;AT5G06950;AT5G06960;AT5G10030;AT5G65210;AT1G22070
DR001759	TF_motif_seq_0271	1484	+	1	TGACG	bZIP	AT1G77920;AT3G12250;AT5G06950;AT5G06960;AT5G10030;AT5G65210;AT1G22070
DR001759	TF_motif_seq_0281	1387	+	1	AAGAAt	bZIP	AT1G68640
DR001759	TF_motif_seq_0300	307	+	1	CACGTg	bHLH	AT1G09530;AT2G20180;AT4G17880;AT5G46760
DR001759	TF_motif_seq_0300	307	-	1	cACGTG	bHLH	AT1G09530;AT2G20180;AT4G17880;AT5G46760
DR001759	TF_motif_seq_0301	307	+	1	CACGTg	bHLH	AT1G32640
DR001759	TF_motif_seq_0301	307	-	1	cACGTG	bHLH	AT1G32640
DR001759	TF_motif_seq_0302	307	+	1	CACGTg	bHLH	AT5G08130;AT3G26744
DR001759	TF_motif_seq_0302	307	-	1	cACGTG	bHLH	AT5G08130;AT3G26744
DR001759	TF_motif_seq_0302	653	+	1	CATTTg	bHLH	AT5G08130;AT3G26744
DR001759	TF_motif_seq_0302	653	-	1	cATTTG	bHLH	AT5G08130;AT3G26744
DR001759	TF_motif_seq_0302	984	+	1	CAGTTg	bHLH	AT5G08130;AT3G26744
DR001759	TF_motif_seq_0302	984	-	1	cAGTTG	bHLH	AT5G08130;AT3G26744
DR001759	TF_motif_seq_0319	544	-	1	tTTACC	Trihelix	AT1G33240
DR001759	TF_motif_seq_0319	1374	+	1	GGTAAa	Trihelix	AT1G33240
DR001759	TF_motif_seq_0331	131	-	1	ACCCGg	TCP	AT3G27010
DR001759	TF_motif_seq_0331	693	+	1	cCGGGT	TCP	AT3G27010
DR001759	TF_motif_seq_0331	1395	+	1	cCGGGT	TCP	AT3G27010
DR001759	TFmatrixID_0949	574	-	1	AGTGAagt	C2H2	AT1G27730
DR001759	TFmatrixID_0984	1284	-	1	TGGTGa	C2H2	AT2G48100
DR001759	TFmatrixID_0984	1336	+	1	tCACCA	C2H2	AT2G48100
DR002056	TFmatrixID_0009	884	+	1	aaatTTATTt	AT-Hook	AT4G35390
DR002056	TFmatrixID_0009	1071	+	1	aaatTTATTt	AT-Hook	AT4G35390
DR002056	TFmatrixID_0129	996	+	1	ctaaAAATT	AT-Hook	AT1G14900;AT1G48610
DR002056	TFmatrixID_0129	1067	+	1	ttaaAAATT	AT-Hook	AT1G14900;AT1G48610
DR002056	TFmatrixID_0131	748	-	1	TTTATcctc	AT-Hook	AT1G19485;AT1G48610
DR002056	TFmatrixID_0132	1036	+	1	gtaaAATAA	AT-Hook	AT4G21895;AT5G62260
DR002056	TFmatrixID_0142	886	-	1	attTATTT	AT-Hook	AT4G21895;AT5G62260
DR002056	TFmatrixID_0142	1073	-	1	attTATTT	AT-Hook	AT4G21895;AT5G62260
DR002056	TFmatrixID_0148	1265	+	1	aaAAAATt	AT-Hook	AT1G19485;AT1G48610
DR002056	TFmatrixID_0152	998	+	1	aaAAATT	AT-Hook	AT1G19485;AT1G48610
DR002056	TFmatrixID_0152	1069	+	1	aaAAATT	AT-Hook	AT1G19485;AT1G48610
DR002056	TFmatrixID_0152	1266	+	1	aaAAATT	AT-Hook	AT1G19485;AT1G48610
DR002056	TFmatrixID_0154	1038	+	1	aAAATAat	AT-Hook	AT4G21895;AT5G62260
DR002056	TFmatrixID_0154	1297	+	1	aAAATAat	AT-Hook	AT4G21895;AT5G62260
DR002056	TFmatrixID_0263	1402	+	1	AGATCaa	GATA	AT3G21175;AT4G24470
DR002056	TF_motif_seq_0240	6	-	1	AACGT	bZIP	AT3G54620;AT4G02640
DR002056	TF_motif_seq_0240	7	+	1	ACGTG	bZIP	AT3G54620;AT4G02640
DR002056	TF_motif_seq_0240	245	-	1	GACGT	bZIP	AT3G54620;AT4G02640
DR002056	TF_motif_seq_0240	246	+	1	ACGTG	bZIP	AT3G54620;AT4G02640
DR002056	TF_motif_seq_0240	479	-	1	GACGT	bZIP	AT3G54620;AT4G02640
DR002056	TF_motif_seq_0240	480	+	1	ACGTG	bZIP	AT3G54620;AT4G02640
DR002056	TF_motif_seq_0240	537	-	1	GACGT	bZIP	AT3G54620;AT4G02640
DR002056	TF_motif_seq_0240	538	+	1	ACGTA	bZIP	AT3G54620;AT4G02640
DR002056	TF_motif_seq_0240	564	-	1	AACGT	bZIP	AT3G54620;AT4G02640
DR002056	TF_motif_seq_0240	565	+	1	ACGTC	bZIP	AT3G54620;AT4G02640
DR002056	TF_motif_seq_0240	698	-	1	TACGT	bZIP	AT3G54620;AT4G02640
DR002056	TF_motif_seq_0240	699	+	1	ACGTT	bZIP	AT3G54620;AT4G02640
DR002056	TF_motif_seq_0241	30	+	1	ATTAT	ZF-HD	AT1G75240
DR002056	TF_motif_seq_0241	59	+	1	ATTAA	ZF-HD	AT1G75240
DR002056	TF_motif_seq_0241	60	-	1	TTAAT	ZF-HD	AT1G75240
DR002056	TF_motif_seq_0241	185	+	1	ATTAT	ZF-HD	AT1G75240
DR002056	TF_motif_seq_0241	188	+	1	ATTAT	ZF-HD	AT1G75240
DR002056	TF_motif_seq_0241	191	+	1	ATTAT	ZF-HD	AT1G75240
DR002056	TF_motif_seq_0241	448	-	1	ATAAT	ZF-HD	AT1G75240
DR002056	TF_motif_seq_0241	458	+	1	ATTAT	ZF-HD	AT1G75240
DR002056	TF_motif_seq_0241	461	+	1	ATTAC	ZF-HD	AT1G75240
DR002056	TF_motif_seq_0241	508	+	1	ATTAA	ZF-HD	AT1G75240
DR002056	TF_motif_seq_0241	509	-	1	TTAAT	ZF-HD	AT1G75240
DR002056	TF_motif_seq_0241	606	+	1	ATTAG	ZF-HD	AT1G75240
DR002056	TF_motif_seq_0241	772	+	1	ATTAG	ZF-HD	AT1G75240
DR002056	TF_motif_seq_0241	870	+	1	ATTAG	ZF-HD	AT1G75240
DR002056	TF_motif_seq_0241	931	-	1	GTAAT	ZF-HD	AT1G75240
DR002056	TF_motif_seq_0241	1002	+	1	ATTAA	ZF-HD	AT1G75240
DR002056	TF_motif_seq_0241	1020	-	1	ATAAT	ZF-HD	AT1G75240
DR002056	TF_motif_seq_0241	1023	-	1	ATAAT	ZF-HD	AT1G75240
DR002056	TF_motif_seq_0241	1041	-	1	ATAAT	ZF-HD	AT1G75240
DR002056	TF_motif_seq_0241	1052	+	1	ATTAG	ZF-HD	AT1G75240
DR002056	TF_motif_seq_0241	1112	+	1	ATTAA	ZF-HD	AT1G75240
DR002056	TF_motif_seq_0241	1151	-	1	TTAAT	ZF-HD	AT1G75240
DR002056	TF_motif_seq_0241	1176	-	1	CTAAT	ZF-HD	AT1G75240
DR002056	TF_motif_seq_0241	1219	+	1	ATTAA	ZF-HD	AT1G75240
DR002056	TF_motif_seq_0241	1258	+	1	ATTAG	ZF-HD	AT1G75240
DR002056	TF_motif_seq_0241	1280	-	1	TTAAT	ZF-HD	AT1G75240
DR002056	TF_motif_seq_0241	1300	-	1	ATAAT	ZF-HD	AT1G75240
DR002056	TF_motif_seq_0244	539	-	1	CGTAC	SBP	AT2G33810;AT2G47070
DR002056	TF_motif_seq_0244	540	+	1	GTACC	SBP	AT2G33810;AT2G47070
DR002056	TF_motif_seq_0244	924	-	1	GGTAC	SBP	AT2G33810;AT2G47070
DR002056	TF_motif_seq_0244	925	+	1	GTACT	SBP	AT2G33810;AT2G47070
DR002056	TF_motif_seq_0251	87	-	1	CGGGT	TCP	AT3G27010
DR002056	TF_motif_seq_0251	115	+	1	ACCCG	TCP	AT3G27010
DR002056	TF_motif_seq_0251	765	-	1	CGGGC	TCP	AT3G27010
DR002056	TF_motif_seq_0254	33	+	1	ATCTA	AP2; ERF	AT3G14230
DR002056	TF_motif_seq_0254	708	+	1	ATCTA	AP2; ERF	AT3G14230
DR002056	TF_motif_seq_0254	712	+	1	ATCTA	AP2; ERF	AT3G14230
DR002056	TF_motif_seq_0267	105	-	1	GTAAC	Trihelix	AT5G01380
DR002056	TF_motif_seq_0267	876	-	1	GTAAC	Trihelix	AT5G01380
DR002056	TF_motif_seq_0271	79	-	1	CGTCA	bZIP	AT1G77920;AT3G12250;AT5G06950;AT5G06960;AT5G10030;AT5G65210;AT1G22070
DR002056	TF_motif_seq_0271	211	+	1	TGACG	bZIP	AT1G77920;AT3G12250;AT5G06950;AT5G06960;AT5G10030;AT5G65210;AT1G22070
DR002056	TF_motif_seq_0271	478	+	1	TGACG	bZIP	AT1G77920;AT3G12250;AT5G06950;AT5G06960;AT5G10030;AT5G65210;AT1G22070
DR002056	TF_motif_seq_0271	566	-	1	CGTCA	bZIP	AT1G77920;AT3G12250;AT5G06950;AT5G06960;AT5G10030;AT5G65210;AT1G22070
DR002056	TF_motif_seq_0281	810	-	1	aTTCTT	bZIP	AT1G68640
DR002056	TF_motif_seq_0281	949	+	1	AAGAAt	bZIP	AT1G68640
DR002056	TF_motif_seq_0287	134	+	1	ACTGCt	bZIP	AT1G43700
DR002056	TF_motif_seq_0287	758	+	1	ACAGCt	bZIP	AT1G43700
DR002056	TF_motif_seq_0298	649	+	1	CACATg	bHLH	AT1G32640
DR002056	TF_motif_seq_0301	389	+	1	CACTTg	bHLH	AT1G32640
DR002056	TF_motif_seq_0301	649	+	1	CACATg	bHLH	AT1G32640
DR002056	TF_motif_seq_0302	132	+	1	CAACTg	bHLH	AT5G08130;AT3G26744
DR002056	TF_motif_seq_0302	132	-	1	cAACTG	bHLH	AT5G08130;AT3G26744
DR002056	TF_motif_seq_0302	198	+	1	CAGATg	bHLH	AT5G08130;AT3G26744
DR002056	TF_motif_seq_0302	198	-	1	cAGATG	bHLH	AT5G08130;AT3G26744
DR002056	TF_motif_seq_0302	389	+	1	CACTTg	bHLH	AT5G08130;AT3G26744
DR002056	TF_motif_seq_0302	389	-	1	cACTTG	bHLH	AT5G08130;AT3G26744
DR002056	TF_motif_seq_0302	420	+	1	CATATg	bHLH	AT5G08130;AT3G26744
DR002056	TF_motif_seq_0302	420	-	1	cATATG	bHLH	AT5G08130;AT3G26744
DR002056	TF_motif_seq_0302	649	+	1	CACATg	bHLH	AT5G08130;AT3G26744
DR002056	TF_motif_seq_0302	649	-	1	cACATG	bHLH	AT5G08130;AT3G26744
DR002056	TF_motif_seq_0302	759	+	1	CAGCTg	bHLH	AT5G08130;AT3G26744
DR002056	TF_motif_seq_0302	759	-	1	cAGCTG	bHLH	AT5G08130;AT3G26744
DR002056	TF_motif_seq_0331	86	+	1	cCGGGT	TCP	AT3G27010
DR002056	TF_motif_seq_0331	115	-	1	ACCCGa	TCP	AT3G27010
DR002056	TFmatrixID_0823	265	-	1	aCTGGT	bHLH	AT2G18300
DR002056	TFmatrixID_0977	892	+	1	TTGAAaa	C2H2	AT2G41835
DR002056	TFmatrixID_0977	1196	+	1	TTGAAaa	C2H2	AT2G41835
DR002056	TFmatrixID_0977	1422	+	1	TTGAAaa	C2H2	AT2G41835
DR002056	TFmatrixID_1551	566	+	1	CGTCAgc	bZIP	AT1G22070
DR002146	TFmatrixID_0070	846	-	1	tGTCGGcaa	AP2; ERF	AT1G12630;AT1G77200;AT2G35700;AT2G36450;AT2G44940;AT4G25490;AT5G11590;AT5G25810;AT5G51990
DR002146	TFmatrixID_0129	265	-	1	AATTTttgg	AT-Hook	AT1G14900;AT1G48610
DR002146	TFmatrixID_0140	1480	-	1	ATTTTttt	AT-Hook	AT4G21895;AT5G62260
DR002146	TFmatrixID_0152	265	-	1	AATTTtt	AT-Hook	AT1G19485;AT1G48610
DR002146	TFmatrixID_0176	241	+	1	cccACTTGt	bHLH	AT1G05805;AT1G35460;AT1G51140;AT2G24260;AT2G42280;AT2G43140;AT4G09180;AT4G30980
DR002146	TFmatrixID_0211	621	+	1	aACACTc	C2H2	AT1G27730;AT3G49930;AT3G60580;AT5G04340;AT5G43170
DR002146	TFmatrixID_0213	621	+	1	aACACTc	C2H2	AT1G02030;AT2G45120;AT3G19580;AT3G49930;AT3G60580;AT5G04340;AT5G43170
DR002146	TFmatrixID_0213	1016	-	1	cAGTGTa	C2H2	AT1G02030;AT2G45120;AT3G19580;AT3G49930;AT3G60580;AT5G04340;AT5G43170
DR002146	TFmatrixID_0261	1180	-	1	aGATCTa	GATA	AT1G51600;AT4G24470
DR002146	TFmatrixID_0419	673	-	1	ATATAtt	TBP	AT1G55520;AT3G13445
DR002146	TFmatrixID_0423	779	-	1	gtGGTCCc	TCP	AT2G31070;AT3G15030
DR002146	TFmatrixID_0427	779	-	1	gtGGTCCc	TCP	AT3G02150;AT5G08070;AT5G60970
DR002146	TFmatrixID_0432	779	-	1	gtGGTCCc	TCP	AT3G02150;AT5G08070
DR002146	TFmatrixID_0440	779	-	1	gtGGTCCc	TCP	AT1G67260;AT2G31070;AT3G02150
DR002146	TF_motif_seq_0240	143	-	1	GACGT	bZIP	AT3G54620;AT4G02640
DR002146	TF_motif_seq_0240	144	+	1	ACGTA	bZIP	AT3G54620;AT4G02640
DR002146	TF_motif_seq_0240	730	-	1	CACGT	bZIP	AT3G54620;AT4G02640
DR002146	TF_motif_seq_0240	731	+	1	ACGTA	bZIP	AT3G54620;AT4G02640
DR002146	TF_motif_seq_0240	741	-	1	CACGT	bZIP	AT3G54620;AT4G02640
DR002146	TF_motif_seq_0240	742	+	1	ACGTA	bZIP	AT3G54620;AT4G02640
DR002146	TF_motif_seq_0240	776	-	1	GACGT	bZIP	AT3G54620;AT4G02640
DR002146	TF_motif_seq_0240	777	+	1	ACGTG	bZIP	AT3G54620;AT4G02640
DR002146	TF_motif_seq_0240	928	-	1	CACGT	bZIP	AT3G54620;AT4G02640
DR002146	TF_motif_seq_0240	929	+	1	ACGTA	bZIP	AT3G54620;AT4G02640
DR002146	TF_motif_seq_0240	939	-	1	GACGT	bZIP	AT3G54620;AT4G02640
DR002146	TF_motif_seq_0240	940	+	1	ACGTG	bZIP	AT3G54620;AT4G02640
DR002146	TF_motif_seq_0240	1371	-	1	AACGT	bZIP	AT3G54620;AT4G02640
DR002146	TF_motif_seq_0240	1372	+	1	ACGTC	bZIP	AT3G54620;AT4G02640
DR002146	TF_motif_seq_0241	132	+	1	ATTAA	ZF-HD	AT1G75240
DR002146	TF_motif_seq_0241	185	+	1	ATTAT	ZF-HD	AT1G75240
DR002146	TF_motif_seq_0241	203	+	1	ATTAA	ZF-HD	AT1G75240
DR002146	TF_motif_seq_0241	204	-	1	TTAAT	ZF-HD	AT1G75240
DR002146	TF_motif_seq_0241	332	+	1	ATTAA	ZF-HD	AT1G75240
DR002146	TF_motif_seq_0241	353	+	1	ATTAA	ZF-HD	AT1G75240
DR002146	TF_motif_seq_0241	354	-	1	TTAAT	ZF-HD	AT1G75240
DR002146	TF_motif_seq_0241	389	-	1	CTAAT	ZF-HD	AT1G75240
DR002146	TF_motif_seq_0241	580	-	1	CTAAT	ZF-HD	AT1G75240
DR002146	TF_motif_seq_0241	583	+	1	ATTAT	ZF-HD	AT1G75240
DR002146	TF_motif_seq_0241	586	+	1	ATTAC	ZF-HD	AT1G75240
DR002146	TF_motif_seq_0241	593	-	1	ATAAT	ZF-HD	AT1G75240
DR002146	TF_motif_seq_0241	628	-	1	TTAAT	ZF-HD	AT1G75240
DR002146	TF_motif_seq_0241	631	-	1	ATAAT	ZF-HD	AT1G75240
DR002146	TF_motif_seq_0241	637	-	1	ATAAT	ZF-HD	AT1G75240
DR002146	TF_motif_seq_0241	642	-	1	GTAAT	ZF-HD	AT1G75240
DR002146	TF_motif_seq_0241	695	+	1	ATTAG	ZF-HD	AT1G75240
DR002146	TF_motif_seq_0241	910	+	1	ATTAA	ZF-HD	AT1G75240
DR002146	TF_motif_seq_0241	911	-	1	TTAAT	ZF-HD	AT1G75240
DR002146	TF_motif_seq_0241	1046	-	1	TTAAT	ZF-HD	AT1G75240
DR002146	TF_motif_seq_0241	1053	+	1	ATTAT	ZF-HD	AT1G75240
DR002146	TF_motif_seq_0241	1056	+	1	ATTAA	ZF-HD	AT1G75240
DR002146	TF_motif_seq_0241	1169	-	1	GTAAT	ZF-HD	AT1G75240
DR002146	TF_motif_seq_0241	1191	-	1	ATAAT	ZF-HD	AT1G75240
DR002146	TF_motif_seq_0241	1197	-	1	GTAAT	ZF-HD	AT1G75240
DR002146	TF_motif_seq_0241	1200	-	1	ATAAT	ZF-HD	AT1G75240
DR002146	TF_motif_seq_0241	1228	-	1	CTAAT	ZF-HD	AT1G75240
DR002146	TF_motif_seq_0244	325	-	1	TGTAC	SBP	AT2G33810;AT2G47070
DR002146	TF_motif_seq_0244	326	+	1	GTACA	SBP	AT2G33810;AT2G47070
DR002146	TF_motif_seq_0244	528	-	1	TGTAC	SBP	AT2G33810;AT2G47070
DR002146	TF_motif_seq_0244	529	+	1	GTACA	SBP	AT2G33810;AT2G47070
DR002146	TF_motif_seq_0244	982	-	1	AGTAC	SBP	AT2G33810;AT2G47070
DR002146	TF_motif_seq_0244	983	+	1	GTACT	SBP	AT2G33810;AT2G47070
DR002146	TF_motif_seq_0251	462	-	1	CGGGC	TCP	AT3G27010
DR002146	TF_motif_seq_0254	1182	+	1	ATCTA	AP2; ERF	AT3G14230
DR002146	TF_motif_seq_0254	1226	+	1	ATCTA	AP2; ERF	AT3G14230
DR002146	TF_motif_seq_0258	847	-	1	GTCGG	Dehydrin	U01377
DR002146	TF_motif_seq_0267	931	-	1	GTAAC	Trihelix	AT5G01380
DR002146	TF_motif_seq_0271	459	+	1	TGACG	bZIP	AT1G77920;AT3G12250;AT5G06950;AT5G06960;AT5G10030;AT5G65210;AT1G22070
DR002146	TF_motif_seq_0271	772	+	1	TGACG	bZIP	AT1G77920;AT3G12250;AT5G06950;AT5G06960;AT5G10030;AT5G65210;AT1G22070
DR002146	TF_motif_seq_0287	18	+	1	ACGGCt	bZIP	AT1G43700
DR002146	TF_motif_seq_0298	225	+	1	CACATg	bHLH	AT1G32640
DR002146	TF_motif_seq_0301	225	+	1	CACATg	bHLH	AT1G32640
DR002146	TF_motif_seq_0301	243	+	1	CACTTg	bHLH	AT1G32640
DR002146	TF_motif_seq_0302	8	+	1	CATATg	bHLH	AT5G08130;AT3G26744
DR002146	TF_motif_seq_0302	8	-	1	cATATG	bHLH	AT5G08130;AT3G26744
DR002146	TF_motif_seq_0302	225	+	1	CACATg	bHLH	AT5G08130;AT3G26744
DR002146	TF_motif_seq_0302	225	-	1	cACATG	bHLH	AT5G08130;AT3G26744
DR002146	TF_motif_seq_0302	243	+	1	CACTTg	bHLH	AT5G08130;AT3G26744
DR002146	TF_motif_seq_0302	243	-	1	cACTTG	bHLH	AT5G08130;AT3G26744
DR002146	TF_motif_seq_0302	500	+	1	CATTTg	bHLH	AT5G08130;AT3G26744
DR002146	TF_motif_seq_0302	500	-	1	cATTTG	bHLH	AT5G08130;AT3G26744
DR002146	TF_motif_seq_0302	715	+	1	CATCTg	bHLH	AT5G08130;AT3G26744
DR002146	TF_motif_seq_0302	715	-	1	cATCTG	bHLH	AT5G08130;AT3G26744
DR002146	TF_motif_seq_0302	879	+	1	CAATTg	bHLH	AT5G08130;AT3G26744
DR002146	TF_motif_seq_0302	879	-	1	cAATTG	bHLH	AT5G08130;AT3G26744
DR002146	TF_motif_seq_0302	1212	+	1	CAAATg	bHLH	AT5G08130;AT3G26744
DR002146	TF_motif_seq_0302	1212	-	1	cAAATG	bHLH	AT5G08130;AT3G26744
DR002146	TFmatrixID_0823	81	+	1	ACCAGt	bHLH	AT2G18300
DR002146	TFmatrixID_0984	456	-	1	TGGTGa	C2H2	AT2G48100
DR002697	TFmatrixID_0129	605	-	1	AATTTttat	AT-Hook	AT1G14900;AT1G48610
DR002697	TFmatrixID_0129	1231	-	1	AATTTttca	AT-Hook	AT1G14900;AT1G48610
DR002697	TFmatrixID_0131	1246	-	1	TTTATtctt	AT-Hook	AT1G19485;AT1G48610
DR002697	TFmatrixID_0135	606	-	1	ATTTTtat	AT-Hook	AT4G21895;AT5G62260
DR002697	TFmatrixID_0140	484	-	1	ATTTTttt	AT-Hook	AT4G21895;AT5G62260
DR002697	TFmatrixID_0140	1363	+	1	aaaAAAAT	AT-Hook	AT4G21895;AT5G62260
DR002697	TFmatrixID_0148	676	-	1	aATTTTtt	AT-Hook	AT1G19485;AT1G48610
DR002697	TFmatrixID_0148	1364	+	1	aaAAAATt	AT-Hook	AT1G19485;AT1G48610
DR002697	TFmatrixID_0152	605	-	1	AATTTtt	AT-Hook	AT1G19485;AT1G48610
DR002697	TFmatrixID_0152	676	-	1	AATTTtt	AT-Hook	AT1G19485;AT1G48610
DR002697	TFmatrixID_0152	1231	-	1	AATTTtt	AT-Hook	AT1G19485;AT1G48610
DR002697	TFmatrixID_0152	1365	+	1	aaAAATT	AT-Hook	AT1G19485;AT1G48610
DR002697	TFmatrixID_0153	606	-	1	ATTTTtat	AT-Hook	AT4G21895;AT5G62260
DR002697	TFmatrixID_0176	1071	-	1	cCAAGTggc	bHLH	AT1G05805;AT1G35460;AT1G51140;AT2G24260;AT2G42280;AT2G43140;AT4G09180;AT4G30980
DR002697	TFmatrixID_0216	838	-	1	gAGTGAa	C2H2	AT2G28710;AT2G37430;AT3G46070;AT3G46080;AT5G04390
DR002697	TFmatrixID_0418	1285	-	1	ttTATAT	TBP	AT1G55520;AT3G13445
DR002697	TF_motif_seq_0240	501	-	1	GACGT	bZIP	AT3G54620;AT4G02640
DR002697	TF_motif_seq_0240	502	+	1	ACGTT	bZIP	AT3G54620;AT4G02640
DR002697	TF_motif_seq_0240	869	-	1	CACGT	bZIP	AT3G54620;AT4G02640
DR002697	TF_motif_seq_0240	870	+	1	ACGTC	bZIP	AT3G54620;AT4G02640
DR002697	TF_motif_seq_0240	938	-	1	TACGT	bZIP	AT3G54620;AT4G02640
DR002697	TF_motif_seq_0240	939	+	1	ACGTG	bZIP	AT3G54620;AT4G02640
DR002697	TF_motif_seq_0240	1172	-	1	GACGT	bZIP	AT3G54620;AT4G02640
DR002697	TF_motif_seq_0240	1173	+	1	ACGTC	bZIP	AT3G54620;AT4G02640
DR002697	TF_motif_seq_0241	159	-	1	TTAAT	ZF-HD	AT1G75240
DR002697	TF_motif_seq_0241	172	-	1	ATAAT	ZF-HD	AT1G75240
DR002697	TF_motif_seq_0241	189	+	1	ATTAC	ZF-HD	AT1G75240
DR002697	TF_motif_seq_0241	227	-	1	GTAAT	ZF-HD	AT1G75240
DR002697	TF_motif_seq_0241	368	-	1	CTAAT	ZF-HD	AT1G75240
DR002697	TF_motif_seq_0241	392	+	1	ATTAG	ZF-HD	AT1G75240
DR002697	TF_motif_seq_0241	424	+	1	ATTAA	ZF-HD	AT1G75240
DR002697	TF_motif_seq_0241	425	-	1	TTAAT	ZF-HD	AT1G75240
DR002697	TF_motif_seq_0241	437	+	1	ATTAT	ZF-HD	AT1G75240
DR002697	TF_motif_seq_0241	446	-	1	ATAAT	ZF-HD	AT1G75240
DR002697	TF_motif_seq_0241	455	-	1	CTAAT	ZF-HD	AT1G75240
DR002697	TF_motif_seq_0241	474	+	1	ATTAA	ZF-HD	AT1G75240
DR002697	TF_motif_seq_0241	508	-	1	GTAAT	ZF-HD	AT1G75240
DR002697	TF_motif_seq_0241	515	-	1	CTAAT	ZF-HD	AT1G75240
DR002697	TF_motif_seq_0241	635	+	1	ATTAT	ZF-HD	AT1G75240
DR002697	TF_motif_seq_0241	656	+	1	ATTAT	ZF-HD	AT1G75240
DR002697	TF_motif_seq_0241	659	+	1	ATTAT	ZF-HD	AT1G75240
DR002697	TF_motif_seq_0241	694	+	1	ATTAT	ZF-HD	AT1G75240
DR002697	TF_motif_seq_0241	943	-	1	GTAAT	ZF-HD	AT1G75240
DR002697	TF_motif_seq_0241	946	-	1	ATAAT	ZF-HD	AT1G75240
DR002697	TF_motif_seq_0241	949	+	1	ATTAG	ZF-HD	AT1G75240
DR002697	TF_motif_seq_0241	1443	+	1	ATTAG	ZF-HD	AT1G75240
DR002697	TF_motif_seq_0241	1494	+	1	ATTAT	ZF-HD	AT1G75240
DR002697	TF_motif_seq_0244	199	-	1	AGTAC	SBP	AT2G33810;AT2G47070
DR002697	TF_motif_seq_0244	200	+	1	GTACG	SBP	AT2G33810;AT2G47070
DR002697	TF_motif_seq_0244	304	-	1	TGTAC	SBP	AT2G33810;AT2G47070
DR002697	TF_motif_seq_0244	305	+	1	GTACA	SBP	AT2G33810;AT2G47070
DR002697	TF_motif_seq_0251	342	-	1	CGGGT	TCP	AT3G27010
DR002697	TF_motif_seq_0251	1090	-	1	CGGGT	TCP	AT3G27010
DR002697	TF_motif_seq_0254	128	-	1	TAGAT	AP2; ERF	AT3G14230
DR002697	TF_motif_seq_0254	1487	-	1	TAGAT	AP2; ERF	AT3G14230
DR002697	TF_motif_seq_0267	598	+	1	GTTAC	Trihelix	AT5G01380
DR002697	TF_motif_seq_0267	702	-	1	GTAAC	Trihelix	AT5G01380
DR002697	TF_motif_seq_0267	1304	+	1	GTTAC	Trihelix	AT5G01380
DR002697	TF_motif_seq_0271	1174	-	1	CGTCA	bZIP	AT1G77920;AT3G12250;AT5G06950;AT5G06960;AT5G10030;AT5G65210;AT1G22070
DR002697	TF_motif_seq_0271	1401	+	1	TGACG	bZIP	AT1G77920;AT3G12250;AT5G06950;AT5G06960;AT5G10030;AT5G65210;AT1G22070
DR002697	TF_motif_seq_0281	212	-	1	aTTCTT	bZIP	AT1G68640
DR002697	TF_motif_seq_0281	379	-	1	aTTCTT	bZIP	AT1G68640
DR002697	TF_motif_seq_0281	1249	-	1	aTTCTT	bZIP	AT1G68640
DR002697	TF_motif_seq_0298	98	+	1	CACATg	bHLH	AT1G32640
DR002697	TF_motif_seq_0298	746	+	1	CACATg	bHLH	AT1G32640
DR002697	TF_motif_seq_0298	1182	-	1	cATGTG	bHLH	AT1G32640
DR002697	TF_motif_seq_0301	98	+	1	CACATg	bHLH	AT1G32640
DR002697	TF_motif_seq_0301	352	+	1	CACTTg	bHLH	AT1G32640
DR002697	TF_motif_seq_0301	746	+	1	CACATg	bHLH	AT1G32640
DR002697	TF_motif_seq_0301	1072	-	1	cAAGTG	bHLH	AT1G32640
DR002697	TF_motif_seq_0301	1182	-	1	cATGTG	bHLH	AT1G32640
DR002697	TF_motif_seq_0302	77	+	1	CATTTg	bHLH	AT5G08130;AT3G26744
DR002697	TF_motif_seq_0302	77	-	1	cATTTG	bHLH	AT5G08130;AT3G26744
DR002697	TF_motif_seq_0302	98	+	1	CACATg	bHLH	AT5G08130;AT3G26744
DR002697	TF_motif_seq_0302	98	-	1	cACATG	bHLH	AT5G08130;AT3G26744
DR002697	TF_motif_seq_0302	221	+	1	CAACTg	bHLH	AT5G08130;AT3G26744
DR002697	TF_motif_seq_0302	221	-	1	cAACTG	bHLH	AT5G08130;AT3G26744
DR002697	TF_motif_seq_0302	352	+	1	CACTTg	bHLH	AT5G08130;AT3G26744
DR002697	TF_motif_seq_0302	352	-	1	cACTTG	bHLH	AT5G08130;AT3G26744
DR002697	TF_motif_seq_0302	746	+	1	CACATg	bHLH	AT5G08130;AT3G26744
DR002697	TF_motif_seq_0302	746	-	1	cACATG	bHLH	AT5G08130;AT3G26744
DR002697	TF_motif_seq_0302	1072	+	1	CAAGTg	bHLH	AT5G08130;AT3G26744
DR002697	TF_motif_seq_0302	1072	-	1	cAAGTG	bHLH	AT5G08130;AT3G26744
DR002697	TF_motif_seq_0302	1182	+	1	CATGTg	bHLH	AT5G08130;AT3G26744
DR002697	TF_motif_seq_0302	1182	-	1	cATGTG	bHLH	AT5G08130;AT3G26744
DR002697	TF_motif_seq_0302	1453	+	1	CAGTTg	bHLH	AT5G08130;AT3G26744
DR002697	TF_motif_seq_0302	1453	-	1	cAGTTG	bHLH	AT5G08130;AT3G26744
DR002697	TF_motif_seq_0319	37	+	1	GGTAAa	Trihelix	AT1G33240
DR002697	TF_motif_seq_0319	241	-	1	tTTACC	Trihelix	AT1G33240
DR002697	TF_motif_seq_0319	639	-	1	tTTACC	Trihelix	AT1G33240
DR002697	TF_motif_seq_0319	905	-	1	tTTACC	Trihelix	AT1G33240
DR002697	TF_motif_seq_0319	1153	+	1	GGTAAa	Trihelix	AT1G33240
DR002697	TF_motif_seq_0331	341	+	1	tCGGGT	TCP	AT3G27010
DR002697	TF_motif_seq_0331	1089	+	1	cCGGGT	TCP	AT3G27010
DR002697	TFmatrixID_0689	1053	+	1	CGCCGc	AP2; ERF	AT1G43160
DR002697	TFmatrixID_0689	1461	-	1	gCGGCG	AP2; ERF	AT1G43160
DR002697	TFmatrixID_0823	223	-	1	aCTGGT	bHLH	AT2G18300
DR002697	TFmatrixID_0977	429	-	1	ttTTCAA	C2H2	AT2G41835
DR002697	TFmatrixID_1551	1174	+	1	CGTCAgc	bZIP	AT1G22070
DR002922	TFmatrixID_0129	1094	+	1	ggaaAAATT	AT-Hook	AT1G14900;AT1G48610
DR002922	TFmatrixID_0129	1099	-	1	AATTTttac	AT-Hook	AT1G14900;AT1G48610
DR002922	TFmatrixID_0131	521	+	1	ccgaATAAA	AT-Hook	AT1G19485;AT1G48610
DR002922	TFmatrixID_0135	268	-	1	ATTTTtat	AT-Hook	AT4G21895;AT5G62260
DR002922	TFmatrixID_0136	155	-	1	TTTATttt	AT-Hook	AT4G21895;AT5G62260
DR002922	TFmatrixID_0136	700	+	1	aaaATAAA	AT-Hook	AT4G21895;AT5G62260
DR002922	TFmatrixID_0137	991	-	1	ATATTttt	AT-Hook	AT4G21895;AT5G62260
DR002922	TFmatrixID_0138	155	-	1	ttTATTTt	AT-Hook	AT4G21895;AT5G62260
DR002922	TFmatrixID_0138	700	+	1	aAAATAaa	AT-Hook	AT4G21895;AT5G62260
DR002922	TFmatrixID_0140	697	+	1	aaaAAAAT	AT-Hook	AT4G21895;AT5G62260
DR002922	TFmatrixID_0140	993	-	1	ATTTTttt	AT-Hook	AT4G21895;AT5G62260
DR002922	TFmatrixID_0140	1123	-	1	ATTTTttt	AT-Hook	AT4G21895;AT5G62260
DR002922	TFmatrixID_0142	701	+	1	AAATAaat	AT-Hook	AT4G21895;AT5G62260
DR002922	TFmatrixID_0148	953	+	1	aaAAAATt	AT-Hook	AT1G19485;AT1G48610
DR002922	TFmatrixID_0148	1122	-	1	aATTTTtt	AT-Hook	AT1G19485;AT1G48610
DR002922	TFmatrixID_0152	954	+	1	aaAAATT	AT-Hook	AT1G19485;AT1G48610
DR002922	TFmatrixID_0152	1096	+	1	aaAAATT	AT-Hook	AT1G19485;AT1G48610
DR002922	TFmatrixID_0152	1099	-	1	AATTTtt	AT-Hook	AT1G19485;AT1G48610
DR002922	TFmatrixID_0152	1122	-	1	AATTTtt	AT-Hook	AT1G19485;AT1G48610
DR002922	TFmatrixID_0153	268	-	1	ATTTTtat	AT-Hook	AT4G21895;AT5G62260
DR002922	TFmatrixID_0159	1263	+	1	cACGTGg	bHLH	AT1G09530;AT2G24260;AT2G46970;AT4G28790;AT4G28800;AT4G28811;AT4G28815;AT4G30980;AT5G58010;AT5G61270;AT5G67110
DR002922	TFmatrixID_0184	1261	+	1	tacACGTGgc	bZIP	AT1G49720;AT3G19290
DR002922	TFmatrixID_0202	1262	+	1	aCACGTgg	bZIP	AT1G03970;AT5G44080
DR002922	TFmatrixID_0211	284	+	1	cACACTc	C2H2	AT1G27730;AT3G49930;AT3G60580;AT5G04340;AT5G43170
DR002922	TFmatrixID_0211	1161	+	1	cACACTc	C2H2	AT1G27730;AT3G49930;AT3G60580;AT5G04340;AT5G43170
DR002922	TFmatrixID_0213	284	+	1	cACACTc	C2H2	AT1G02030;AT2G45120;AT3G19580;AT3G49930;AT3G60580;AT5G04340;AT5G43170
DR002922	TFmatrixID_0213	1161	+	1	cACACTc	C2H2	AT1G02030;AT2G45120;AT3G19580;AT3G49930;AT3G60580;AT5G04340;AT5G43170
DR002922	TFmatrixID_0215	284	+	1	cACACTc	C2H2	AT2G28710;AT2G37430;AT3G46070;AT3G46080;AT3G53600
DR002922	TFmatrixID_0215	1161	+	1	cACACTc	C2H2	AT2G28710;AT2G37430;AT3G46070;AT3G46080;AT3G53600
DR002922	TFmatrixID_0216	97	+	1	tTCACTc	C2H2	AT2G28710;AT2G37430;AT3G46070;AT3G46080;AT5G04390
DR002922	TFmatrixID_0219	284	+	1	cACACTc	C2H2	AT2G45120;AT3G49930;AT3G60580;AT5G04340;AT5G43170;AT5G67450
DR002922	TFmatrixID_0219	1161	+	1	cACACTc	C2H2	AT2G45120;AT3G49930;AT3G60580;AT5G04340;AT5G43170;AT5G67450
DR002922	TFmatrixID_0262	1242	+	1	aaTGATCaa	GATA	AT3G06740;AT3G16870;AT4G16141;AT4G26150;AT5G26930;AT5G49300;AT5G56860
DR002922	TFmatrixID_0418	847	-	1	ttTATAT	TBP	AT1G55520;AT3G13445
DR002922	TFmatrixID_0418	877	-	1	ttTATAT	TBP	AT1G55520;AT3G13445
DR002922	TFmatrixID_0418	880	+	1	ATATAaa	TBP	AT1G55520;AT3G13445
DR002922	TFmatrixID_0489	1262	-	1	acACGTGg	bZIP	AT2G35530
DR002922	TFmatrixID_0506	1263	-	1	cACGTGgc	bHLH	AT2G24260;AT2G43010;AT2G46970;AT4G28790;AT4G28800;AT4G28811;AT4G28815;AT4G30980;AT5G61270;AT5G67110
DR002922	TF_motif_seq_0240	1	-	1	TACGT	bZIP	AT3G54620;AT4G02640
DR002922	TF_motif_seq_0240	2	+	1	ACGTT	bZIP	AT3G54620;AT4G02640
DR002922	TF_motif_seq_0240	670	-	1	TACGT	bZIP	AT3G54620;AT4G02640
DR002922	TF_motif_seq_0240	671	+	1	ACGTA	bZIP	AT3G54620;AT4G02640
DR002922	TF_motif_seq_0240	682	-	1	CACGT	bZIP	AT3G54620;AT4G02640
DR002922	TF_motif_seq_0240	683	+	1	ACGTC	bZIP	AT3G54620;AT4G02640
DR002922	TF_motif_seq_0240	1054	-	1	CACGT	bZIP	AT3G54620;AT4G02640
DR002922	TF_motif_seq_0240	1055	+	1	ACGTT	bZIP	AT3G54620;AT4G02640
DR002922	TF_motif_seq_0240	1109	-	1	AACGT	bZIP	AT3G54620;AT4G02640
DR002922	TF_motif_seq_0240	1110	+	1	ACGTA	bZIP	AT3G54620;AT4G02640
DR002922	TF_motif_seq_0240	1263	-	1	CACGT	bZIP	AT3G54620;AT4G02640
DR002922	TF_motif_seq_0240	1264	+	1	ACGTG	bZIP	AT3G54620;AT4G02640
DR002922	TF_motif_seq_0241	113	-	1	CTAAT	ZF-HD	AT1G75240
DR002922	TF_motif_seq_0241	130	-	1	ATAAT	ZF-HD	AT1G75240
DR002922	TF_motif_seq_0241	274	+	1	ATTAA	ZF-HD	AT1G75240
DR002922	TF_motif_seq_0241	305	-	1	TTAAT	ZF-HD	AT1G75240
DR002922	TF_motif_seq_0241	327	+	1	ATTAC	ZF-HD	AT1G75240
DR002922	TF_motif_seq_0241	339	-	1	ATAAT	ZF-HD	AT1G75240
DR002922	TF_motif_seq_0241	381	+	1	ATTAG	ZF-HD	AT1G75240
DR002922	TF_motif_seq_0241	548	+	1	ATTAC	ZF-HD	AT1G75240
DR002922	TF_motif_seq_0241	608	-	1	CTAAT	ZF-HD	AT1G75240
DR002922	TF_motif_seq_0241	623	+	1	ATTAT	ZF-HD	AT1G75240
DR002922	TF_motif_seq_0241	626	+	1	ATTAT	ZF-HD	AT1G75240
DR002922	TF_motif_seq_0241	647	-	1	CTAAT	ZF-HD	AT1G75240
DR002922	TF_motif_seq_0241	694	+	1	ATTAA	ZF-HD	AT1G75240
DR002922	TF_motif_seq_0241	825	-	1	ATAAT	ZF-HD	AT1G75240
DR002922	TF_motif_seq_0241	916	+	1	ATTAC	ZF-HD	AT1G75240
DR002922	TF_motif_seq_0241	958	+	1	ATTAT	ZF-HD	AT1G75240
DR002922	TF_motif_seq_0241	1024	-	1	ATAAT	ZF-HD	AT1G75240
DR002922	TF_motif_seq_0241	1027	-	1	ATAAT	ZF-HD	AT1G75240
DR002922	TF_motif_seq_0241	1045	-	1	TTAAT	ZF-HD	AT1G75240
DR002922	TF_motif_seq_0241	1081	-	1	ATAAT	ZF-HD	AT1G75240
DR002922	TF_motif_seq_0241	1148	+	1	ATTAT	ZF-HD	AT1G75240
DR002922	TF_motif_seq_0241	1151	+	1	ATTAC	ZF-HD	AT1G75240
DR002922	TF_motif_seq_0244	355	-	1	CGTAC	SBP	AT2G33810;AT2G47070
DR002922	TF_motif_seq_0244	356	+	1	GTACT	SBP	AT2G33810;AT2G47070
DR002922	TF_motif_seq_0244	1259	-	1	GGTAC	SBP	AT2G33810;AT2G47070
DR002922	TF_motif_seq_0244	1260	+	1	GTACA	SBP	AT2G33810;AT2G47070
DR002922	TF_motif_seq_0251	803	-	1	CGGGT	TCP	AT3G27010
DR002922	TF_motif_seq_0251	861	+	1	ACCCG	TCP	AT3G27010
DR002922	TF_motif_seq_0254	445	-	1	TAGAT	AP2; ERF	AT3G14230
DR002922	TF_motif_seq_0254	611	+	1	ATCTA	AP2; ERF	AT3G14230
DR002922	TF_motif_seq_0254	1000	-	1	TAGAT	AP2; ERF	AT3G14230
DR002922	TF_motif_seq_0258	197	-	1	GTCGG	Dehydrin	U01377
DR002922	TF_motif_seq_0258	201	-	1	GTCGG	Dehydrin	U01377
DR002922	TF_motif_seq_0258	1201	+	1	CCGAC	Dehydrin	U01377
DR002922	TF_motif_seq_0267	4	+	1	GTTAC	Trihelix	AT5G01380
DR002922	TF_motif_seq_0267	503	+	1	GTTAC	Trihelix	AT5G01380
DR002922	TF_motif_seq_0267	596	+	1	GTTAC	Trihelix	AT5G01380
DR002922	TF_motif_seq_0267	673	-	1	GTAAC	Trihelix	AT5G01380
DR002922	TF_motif_seq_0271	684	-	1	CGTCA	bZIP	AT1G77920;AT3G12250;AT5G06950;AT5G06960;AT5G10030;AT5G65210;AT1G22070
DR002922	TF_motif_seq_0271	1236	+	1	TGACG	bZIP	AT1G77920;AT3G12250;AT5G06950;AT5G06960;AT5G10030;AT5G65210;AT1G22070
DR002922	TF_motif_seq_0281	773	+	1	AAGAAt	bZIP	AT1G68640
DR002922	TF_motif_seq_0300	1263	+	1	CACGTg	bHLH	AT1G09530;AT2G20180;AT4G17880;AT5G46760
DR002922	TF_motif_seq_0300	1263	-	1	cACGTG	bHLH	AT1G09530;AT2G20180;AT4G17880;AT5G46760
DR002922	TF_motif_seq_0301	89	+	1	CACTTg	bHLH	AT1G32640
DR002922	TF_motif_seq_0301	657	-	1	cAAGTG	bHLH	AT1G32640
DR002922	TF_motif_seq_0301	1263	+	1	CACGTg	bHLH	AT1G32640
DR002922	TF_motif_seq_0301	1263	-	1	cACGTG	bHLH	AT1G32640
DR002922	TF_motif_seq_0302	89	+	1	CACTTg	bHLH	AT5G08130;AT3G26744
DR002922	TF_motif_seq_0302	89	-	1	cACTTG	bHLH	AT5G08130;AT3G26744
DR002922	TF_motif_seq_0302	657	+	1	CAAGTg	bHLH	AT5G08130;AT3G26744
DR002922	TF_motif_seq_0302	657	-	1	cAAGTG	bHLH	AT5G08130;AT3G26744
DR002922	TF_motif_seq_0302	897	+	1	CATCTg	bHLH	AT5G08130;AT3G26744
DR002922	TF_motif_seq_0302	897	-	1	cATCTG	bHLH	AT5G08130;AT3G26744
DR002922	TF_motif_seq_0302	920	+	1	CATCTg	bHLH	AT5G08130;AT3G26744
DR002922	TF_motif_seq_0302	920	-	1	cATCTG	bHLH	AT5G08130;AT3G26744
DR002922	TF_motif_seq_0302	1263	+	1	CACGTg	bHLH	AT5G08130;AT3G26744
DR002922	TF_motif_seq_0302	1263	-	1	cACGTG	bHLH	AT5G08130;AT3G26744
DR002922	TF_motif_seq_0302	1485	+	1	CAACTg	bHLH	AT5G08130;AT3G26744
DR002922	TF_motif_seq_0302	1485	-	1	cAACTG	bHLH	AT5G08130;AT3G26744
DR002922	TF_motif_seq_0319	147	-	1	tTTACC	Trihelix	AT1G33240
DR002922	TF_motif_seq_0331	802	+	1	tCGGGT	TCP	AT3G27010
DR002922	TF_motif_seq_0331	861	-	1	ACCCGa	TCP	AT3G27010
DR002922	TF_motif_seq_0451	681	-	1	ccaCGTCA	bZIP	AT3G12250;AT5G06960;AT5G10030;AT5G65210;AT1G22070
DR002922	TFmatrixID_0823	1290	-	1	aCTGGT	bHLH	AT2G18300
DR002922	TFmatrixID_0949	95	+	1	actTCACT	C2H2	AT1G27730
DR002922	TFmatrixID_0973	556	+	1	cctcctcctccTCCTCctc	C2H2	AT1G72050
DR002922	TFmatrixID_0973	559	+	1	cctcctcctccTCCTCctc	C2H2	AT1G72050
DR002922	TFmatrixID_0984	1481	+	1	tCACCA	C2H2	AT2G48100
DR002957	TFmatrixID_0132	1256	+	1	ggaaAATAA	AT-Hook	AT4G21895;AT5G62260
DR002957	TFmatrixID_0136	370	-	1	TTTATttt	AT-Hook	AT4G21895;AT5G62260
DR002957	TFmatrixID_0138	370	-	1	ttTATTTt	AT-Hook	AT4G21895;AT5G62260
DR002957	TFmatrixID_0140	373	-	1	ATTTTttt	AT-Hook	AT4G21895;AT5G62260
DR002957	TFmatrixID_0140	385	-	1	ATTTTttt	AT-Hook	AT4G21895;AT5G62260
DR002957	TFmatrixID_0148	384	-	1	aATTTTtt	AT-Hook	AT1G19485;AT1G48610
DR002957	TFmatrixID_0152	384	-	1	AATTTtt	AT-Hook	AT1G19485;AT1G48610
DR002957	TFmatrixID_0154	203	+	1	aAAATAat	AT-Hook	AT4G21895;AT5G62260
DR002957	TFmatrixID_0154	394	+	1	aAAATAat	AT-Hook	AT4G21895;AT5G62260
DR002957	TFmatrixID_0164	611	+	1	ttCACGTgat	bHLH	AT2G20180;AT2G24260;AT2G46970;AT4G28790;AT4G28800;AT4G28811;AT4G28815;AT4G30980;AT5G58010;AT5G67110
DR002957	TFmatrixID_0164	611	-	1	ttcACGTGat	bHLH	AT2G20180;AT2G24260;AT2G46970;AT4G28790;AT4G28800;AT4G28811;AT4G28815;AT4G30980;AT5G58010;AT5G67110
DR002957	TFmatrixID_0211	1390	+	1	tACACTc	C2H2	AT1G27730;AT3G49930;AT3G60580;AT5G04340;AT5G43170
DR002957	TFmatrixID_0213	76	+	1	tACACTa	C2H2	AT1G02030;AT2G45120;AT3G19580;AT3G49930;AT3G60580;AT5G04340;AT5G43170
DR002957	TFmatrixID_0213	1390	+	1	tACACTc	C2H2	AT1G02030;AT2G45120;AT3G19580;AT3G49930;AT3G60580;AT5G04340;AT5G43170
DR002957	TFmatrixID_0216	217	-	1	gAGTGAa	C2H2	AT2G28710;AT2G37430;AT3G46070;AT3G46080;AT5G04390
DR002957	TFmatrixID_0217	149	+	1	aTAACTc	C2H2	AT5G06070
DR002957	TFmatrixID_0217	1170	+	1	aTAACTc	C2H2	AT5G06070
DR002957	TFmatrixID_0263	497	+	1	AGATCaa	GATA	AT3G21175;AT4G24470
DR002957	TFmatrixID_0268	154	+	1	tCGATCaaaa	GATA	AT4G17570
DR002957	TFmatrixID_0272	154	+	1	tCGATCaaa	GATA	AT5G47140
DR002957	TFmatrixID_0419	757	+	1	aaTATAT	TBP	AT1G55520;AT3G13445
DR002957	TF_motif_seq_0240	613	-	1	CACGT	bZIP	AT3G54620;AT4G02640
DR002957	TF_motif_seq_0240	614	+	1	ACGTG	bZIP	AT3G54620;AT4G02640
DR002957	TF_motif_seq_0240	1015	-	1	TACGT	bZIP	AT3G54620;AT4G02640
DR002957	TF_motif_seq_0240	1016	+	1	ACGTG	bZIP	AT3G54620;AT4G02640
DR002957	TF_motif_seq_0241	175	-	1	CTAAT	ZF-HD	AT1G75240
DR002957	TF_motif_seq_0241	190	+	1	ATTAG	ZF-HD	AT1G75240
DR002957	TF_motif_seq_0241	206	-	1	ATAAT	ZF-HD	AT1G75240
DR002957	TF_motif_seq_0241	382	-	1	TTAAT	ZF-HD	AT1G75240
DR002957	TF_motif_seq_0241	397	-	1	ATAAT	ZF-HD	AT1G75240
DR002957	TF_motif_seq_0241	400	-	1	ATAAT	ZF-HD	AT1G75240
DR002957	TF_motif_seq_0241	403	-	1	ATAAT	ZF-HD	AT1G75240
DR002957	TF_motif_seq_0241	664	+	1	ATTAA	ZF-HD	AT1G75240
DR002957	TF_motif_seq_0241	736	-	1	ATAAT	ZF-HD	AT1G75240
DR002957	TF_motif_seq_0241	836	+	1	ATTAA	ZF-HD	AT1G75240
DR002957	TF_motif_seq_0241	837	-	1	TTAAT	ZF-HD	AT1G75240
DR002957	TF_motif_seq_0241	884	-	1	GTAAT	ZF-HD	AT1G75240
DR002957	TF_motif_seq_0241	969	-	1	ATAAT	ZF-HD	AT1G75240
DR002957	TF_motif_seq_0241	972	-	1	ATAAT	ZF-HD	AT1G75240
DR002957	TF_motif_seq_0241	1027	-	1	ATAAT	ZF-HD	AT1G75240
DR002957	TF_motif_seq_0241	1078	+	1	ATTAA	ZF-HD	AT1G75240
DR002957	TF_motif_seq_0241	1146	-	1	ATAAT	ZF-HD	AT1G75240
DR002957	TF_motif_seq_0241	1177	-	1	ATAAT	ZF-HD	AT1G75240
DR002957	TF_motif_seq_0241	1266	+	1	ATTAT	ZF-HD	AT1G75240
DR002957	TF_motif_seq_0241	1272	-	1	TTAAT	ZF-HD	AT1G75240
DR002957	TF_motif_seq_0244	765	-	1	TGTAC	SBP	AT2G33810;AT2G47070
DR002957	TF_motif_seq_0244	766	+	1	GTACA	SBP	AT2G33810;AT2G47070
DR002957	TF_motif_seq_0254	192	-	1	TAGAT	AP2; ERF	AT3G14230
DR002957	TF_motif_seq_0254	260	-	1	TAGAT	AP2; ERF	AT3G14230
DR002957	TF_motif_seq_0254	833	-	1	TAGAT	AP2; ERF	AT3G14230
DR002957	TF_motif_seq_0258	271	-	1	GTCGG	Dehydrin	U01377
DR002957	TF_motif_seq_0258	1330	+	1	CCGAC	Dehydrin	U01377
DR002957	TF_motif_seq_0258	1461	+	1	CCGAC	Dehydrin	U01377
DR002957	TF_motif_seq_0267	673	+	1	GTTAC	Trihelix	AT5G01380
DR002957	TF_motif_seq_0271	564	-	1	CGTCA	bZIP	AT1G77920;AT3G12250;AT5G06950;AT5G06960;AT5G10030;AT5G65210;AT1G22070
DR002957	TF_motif_seq_0281	1366	-	1	aTTCTT	bZIP	AT1G68640
DR002957	TF_motif_seq_0300	613	+	1	CACGTg	bHLH	AT1G09530;AT2G20180;AT4G17880;AT5G46760
DR002957	TF_motif_seq_0300	613	-	1	cACGTG	bHLH	AT1G09530;AT2G20180;AT4G17880;AT5G46760
DR002957	TF_motif_seq_0301	613	+	1	CACGTg	bHLH	AT1G32640
DR002957	TF_motif_seq_0301	613	-	1	cACGTG	bHLH	AT1G32640
DR002957	TF_motif_seq_0301	1226	+	1	CACCTg	bHLH	AT1G32640
DR002957	TF_motif_seq_0302	501	+	1	CAAATg	bHLH	AT5G08130;AT3G26744
DR002957	TF_motif_seq_0302	501	-	1	cAAATG	bHLH	AT5G08130;AT3G26744
DR002957	TF_motif_seq_0302	613	+	1	CACGTg	bHLH	AT5G08130;AT3G26744
DR002957	TF_motif_seq_0302	613	-	1	cACGTG	bHLH	AT5G08130;AT3G26744
DR002957	TF_motif_seq_0302	728	+	1	CAAATg	bHLH	AT5G08130;AT3G26744
DR002957	TF_motif_seq_0302	728	-	1	cAAATG	bHLH	AT5G08130;AT3G26744
DR002957	TF_motif_seq_0302	772	+	1	CAGATg	bHLH	AT5G08130;AT3G26744
DR002957	TF_motif_seq_0302	772	-	1	cAGATG	bHLH	AT5G08130;AT3G26744
DR002957	TF_motif_seq_0302	1226	+	1	CACCTg	bHLH	AT5G08130;AT3G26744
DR002957	TF_motif_seq_0302	1226	-	1	cACCTG	bHLH	AT5G08130;AT3G26744
DR002957	TF_motif_seq_0319	962	+	1	GGTAAa	Trihelix	AT1G33240
DR002957	TFmatrixID_0949	218	-	1	AGTGAagt	C2H2	AT1G27730
DR003927	TFmatrixID_0130	909	+	1	tATATAattg	AT-Hook	AT1G19485;AT1G48610;AT4G17950
DR003927	TFmatrixID_0131	483	-	1	TTTATtcat	AT-Hook	AT1G19485;AT1G48610
DR003927	TFmatrixID_0146	207	+	1	ataaATAAT	AT-Hook	AT4G21895;AT5G62260
DR003927	TFmatrixID_0210	292	+	1	tttGAACT	C2H2	AT1G10480
DR003927	TFmatrixID_0211	1482	-	1	gAGTGTt	C2H2	AT1G27730;AT3G49930;AT3G60580;AT5G04340;AT5G43170
DR003927	TFmatrixID_0213	1482	-	1	gAGTGTt	C2H2	AT1G02030;AT2G45120;AT3G19580;AT3G49930;AT3G60580;AT5G04340;AT5G43170
DR003927	TFmatrixID_0261	255	+	1	tAGATCt	GATA	AT1G51600;AT4G24470
DR003927	TFmatrixID_0419	30	-	1	ATATAtt	TBP	AT1G55520;AT3G13445
DR003927	TF_motif_seq_0240	108	-	1	TACGT	bZIP	AT3G54620;AT4G02640
DR003927	TF_motif_seq_0240	109	+	1	ACGTG	bZIP	AT3G54620;AT4G02640
DR003927	TF_motif_seq_0240	183	-	1	AACGT	bZIP	AT3G54620;AT4G02640
DR003927	TF_motif_seq_0240	184	+	1	ACGTA	bZIP	AT3G54620;AT4G02640
DR003927	TF_motif_seq_0240	544	-	1	TACGT	bZIP	AT3G54620;AT4G02640
DR003927	TF_motif_seq_0240	545	+	1	ACGTG	bZIP	AT3G54620;AT4G02640
DR003927	TF_motif_seq_0240	556	-	1	GACGT	bZIP	AT3G54620;AT4G02640
DR003927	TF_motif_seq_0240	557	+	1	ACGTA	bZIP	AT3G54620;AT4G02640
DR003927	TF_motif_seq_0240	574	-	1	AACGT	bZIP	AT3G54620;AT4G02640
DR003927	TF_motif_seq_0240	575	+	1	ACGTC	bZIP	AT3G54620;AT4G02640
DR003927	TF_motif_seq_0240	996	-	1	TACGT	bZIP	AT3G54620;AT4G02640
DR003927	TF_motif_seq_0240	997	+	1	ACGTG	bZIP	AT3G54620;AT4G02640
DR003927	TF_motif_seq_0241	4	-	1	TTAAT	ZF-HD	AT1G75240
DR003927	TF_motif_seq_0241	7	+	1	ATTAT	ZF-HD	AT1G75240
DR003927	TF_motif_seq_0241	34	+	1	ATTAA	ZF-HD	AT1G75240
DR003927	TF_motif_seq_0241	56	+	1	ATTAT	ZF-HD	AT1G75240
DR003927	TF_motif_seq_0241	59	+	1	ATTAA	ZF-HD	AT1G75240
DR003927	TF_motif_seq_0241	186	-	1	GTAAT	ZF-HD	AT1G75240
DR003927	TF_motif_seq_0241	211	-	1	ATAAT	ZF-HD	AT1G75240
DR003927	TF_motif_seq_0241	231	-	1	ATAAT	ZF-HD	AT1G75240
DR003927	TF_motif_seq_0241	234	-	1	ATAAT	ZF-HD	AT1G75240
DR003927	TF_motif_seq_0241	237	-	1	ATAAT	ZF-HD	AT1G75240
DR003927	TF_motif_seq_0241	347	-	1	CTAAT	ZF-HD	AT1G75240
DR003927	TF_motif_seq_0241	362	-	1	ATAAT	ZF-HD	AT1G75240
DR003927	TF_motif_seq_0241	365	-	1	ATAAT	ZF-HD	AT1G75240
DR003927	TF_motif_seq_0241	373	-	1	TTAAT	ZF-HD	AT1G75240
DR003927	TF_motif_seq_0241	376	+	1	ATTAA	ZF-HD	AT1G75240
DR003927	TF_motif_seq_0241	377	-	1	TTAAT	ZF-HD	AT1G75240
DR003927	TF_motif_seq_0241	426	+	1	ATTAG	ZF-HD	AT1G75240
DR003927	TF_motif_seq_0241	656	+	1	ATTAT	ZF-HD	AT1G75240
DR003927	TF_motif_seq_0241	822	-	1	ATAAT	ZF-HD	AT1G75240
DR003927	TF_motif_seq_0241	874	+	1	ATTAT	ZF-HD	AT1G75240
DR003927	TF_motif_seq_0241	912	-	1	ATAAT	ZF-HD	AT1G75240
DR003927	TF_motif_seq_0241	928	-	1	TTAAT	ZF-HD	AT1G75240
DR003927	TF_motif_seq_0241	931	+	1	ATTAA	ZF-HD	AT1G75240
DR003927	TF_motif_seq_0241	986	-	1	ATAAT	ZF-HD	AT1G75240
DR003927	TF_motif_seq_0241	1084	+	1	ATTAG	ZF-HD	AT1G75240
DR003927	TF_motif_seq_0241	1096	+	1	ATTAT	ZF-HD	AT1G75240
DR003927	TF_motif_seq_0241	1356	+	1	ATTAA	ZF-HD	AT1G75240
DR003927	TF_motif_seq_0241	1390	-	1	TTAAT	ZF-HD	AT1G75240
DR003927	TF_motif_seq_0241	1393	+	1	ATTAT	ZF-HD	AT1G75240
DR003927	TF_motif_seq_0241	1404	+	1	ATTAG	ZF-HD	AT1G75240
DR003927	TF_motif_seq_0241	1410	+	1	ATTAA	ZF-HD	AT1G75240
DR003927	TF_motif_seq_0241	1494	+	1	ATTAG	ZF-HD	AT1G75240
DR003927	TF_motif_seq_0244	801	-	1	TGTAC	SBP	AT2G33810;AT2G47070
DR003927	TF_motif_seq_0244	802	+	1	GTACA	SBP	AT2G33810;AT2G47070
DR003927	TF_motif_seq_0244	976	-	1	TGTAC	SBP	AT2G33810;AT2G47070
DR003927	TF_motif_seq_0244	977	+	1	GTACA	SBP	AT2G33810;AT2G47070
DR003927	TF_motif_seq_0244	994	-	1	TGTAC	SBP	AT2G33810;AT2G47070
DR003927	TF_motif_seq_0244	995	+	1	GTACG	SBP	AT2G33810;AT2G47070
DR003927	TF_motif_seq_0254	255	-	1	TAGAT	AP2; ERF	AT3G14230
DR003927	TF_motif_seq_0254	490	+	1	ATCTA	AP2; ERF	AT3G14230
DR003927	TF_motif_seq_0254	1179	-	1	TAGAT	AP2; ERF	AT3G14230
DR003927	TF_motif_seq_0258	78	-	1	GTCGG	Dehydrin	U01377
DR003927	TF_motif_seq_0267	106	+	1	GTTAC	Trihelix	AT5G01380
DR003927	TF_motif_seq_0267	140	+	1	GTTAC	Trihelix	AT5G01380
DR003927	TF_motif_seq_0271	729	+	1	TGACG	bZIP	AT1G77920;AT3G12250;AT5G06950;AT5G06960;AT5G10030;AT5G65210;AT1G22070
DR003927	TF_motif_seq_0281	10	-	1	aTTCTT	bZIP	AT1G68640
DR003927	TF_motif_seq_0281	652	+	1	AAGAAt	bZIP	AT1G68640
DR003927	TF_motif_seq_0281	870	+	1	AAGAAt	bZIP	AT1G68640
DR003927	TF_motif_seq_0281	1118	-	1	aTTCTT	bZIP	AT1G68640
DR003927	TF_motif_seq_0287	745	-	1	aGCCGT	bZIP	AT1G43700
DR003927	TF_motif_seq_0302	290	+	1	CATTTg	bHLH	AT5G08130;AT3G26744
DR003927	TF_motif_seq_0302	290	-	1	cATTTG	bHLH	AT5G08130;AT3G26744
DR003927	TF_motif_seq_0302	1036	+	1	CAGTTg	bHLH	AT5G08130;AT3G26744
DR003927	TF_motif_seq_0302	1036	-	1	cAGTTG	bHLH	AT5G08130;AT3G26744
DR003927	TF_motif_seq_0302	1477	+	1	CAGTTg	bHLH	AT5G08130;AT3G26744
DR003927	TF_motif_seq_0302	1477	-	1	cAGTTG	bHLH	AT5G08130;AT3G26744
DR003927	TFmatrixID_0952	897	+	1	agTAGTAg	C2H2	AT3G60580
DR003927	TFmatrixID_0977	450	+	1	TTGAAaa	C2H2	AT2G41835
DR003927	TFmatrixID_0984	401	+	1	tCACCA	C2H2	AT2G48100
DR003927	TFmatrixID_1508	372	+	1	cttAATTAatt	ZF-HD	AT5G39760
DR004028	TFmatrixID_0131	1245	+	1	acggATAAA	AT-Hook	AT1G19485;AT1G48610
DR004028	TFmatrixID_0136	633	+	1	aaaATAAA	AT-Hook	AT4G21895;AT5G62260
DR004028	TFmatrixID_0138	633	+	1	aAAATAaa	AT-Hook	AT4G21895;AT5G62260
DR004028	TFmatrixID_0140	481	-	1	ATTTTttt	AT-Hook	AT4G21895;AT5G62260
DR004028	TFmatrixID_0211	449	-	1	gAGTGTt	C2H2	AT1G27730;AT3G49930;AT3G60580;AT5G04340;AT5G43170
DR004028	TFmatrixID_0211	639	+	1	aACACTc	C2H2	AT1G27730;AT3G49930;AT3G60580;AT5G04340;AT5G43170
DR004028	TFmatrixID_0213	449	-	1	gAGTGTt	C2H2	AT1G02030;AT2G45120;AT3G19580;AT3G49930;AT3G60580;AT5G04340;AT5G43170
DR004028	TFmatrixID_0213	639	+	1	aACACTc	C2H2	AT1G02030;AT2G45120;AT3G19580;AT3G49930;AT3G60580;AT5G04340;AT5G43170
DR004028	TFmatrixID_0216	794	-	1	gAGTGAa	C2H2	AT2G28710;AT2G37430;AT3G46070;AT3G46080;AT5G04390
DR004028	TFmatrixID_0268	279	+	1	cCGATCaaat	GATA	AT4G17570
DR004028	TFmatrixID_0272	279	+	1	cCGATCaaa	GATA	AT5G47140
DR004028	TF_motif_seq_0240	3	-	1	AACGT	bZIP	AT3G54620;AT4G02640
DR004028	TF_motif_seq_0240	4	+	1	ACGTA	bZIP	AT3G54620;AT4G02640
DR004028	TF_motif_seq_0240	111	-	1	AACGT	bZIP	AT3G54620;AT4G02640
DR004028	TF_motif_seq_0240	112	+	1	ACGTT	bZIP	AT3G54620;AT4G02640
DR004028	TF_motif_seq_0240	235	-	1	AACGT	bZIP	AT3G54620;AT4G02640
DR004028	TF_motif_seq_0240	236	+	1	ACGTG	bZIP	AT3G54620;AT4G02640
DR004028	TF_motif_seq_0240	528	-	1	GACGT	bZIP	AT3G54620;AT4G02640
DR004028	TF_motif_seq_0240	529	+	1	ACGTT	bZIP	AT3G54620;AT4G02640
DR004028	TF_motif_seq_0240	719	-	1	GACGT	bZIP	AT3G54620;AT4G02640
DR004028	TF_motif_seq_0240	720	+	1	ACGTG	bZIP	AT3G54620;AT4G02640
DR004028	TF_motif_seq_0241	18	+	1	ATTAA	ZF-HD	AT1G75240
DR004028	TF_motif_seq_0241	33	+	1	ATTAA	ZF-HD	AT1G75240
DR004028	TF_motif_seq_0241	34	-	1	TTAAT	ZF-HD	AT1G75240
DR004028	TF_motif_seq_0241	91	-	1	ATAAT	ZF-HD	AT1G75240
DR004028	TF_motif_seq_0241	94	-	1	ATAAT	ZF-HD	AT1G75240
DR004028	TF_motif_seq_0241	115	-	1	TTAAT	ZF-HD	AT1G75240
DR004028	TF_motif_seq_0241	170	-	1	CTAAT	ZF-HD	AT1G75240
DR004028	TF_motif_seq_0241	221	-	1	ATAAT	ZF-HD	AT1G75240
DR004028	TF_motif_seq_0241	614	-	1	TTAAT	ZF-HD	AT1G75240
DR004028	TF_motif_seq_0241	756	+	1	ATTAT	ZF-HD	AT1G75240
DR004028	TF_motif_seq_0241	868	+	1	ATTAT	ZF-HD	AT1G75240
DR004028	TF_motif_seq_0241	1041	-	1	GTAAT	ZF-HD	AT1G75240
DR004028	TF_motif_seq_0241	1152	+	1	ATTAA	ZF-HD	AT1G75240
DR004028	TF_motif_seq_0241	1187	-	1	ATAAT	ZF-HD	AT1G75240
DR004028	TF_motif_seq_0241	1207	+	1	ATTAG	ZF-HD	AT1G75240
DR004028	TF_motif_seq_0241	1265	+	1	ATTAC	ZF-HD	AT1G75240
DR004028	TF_motif_seq_0241	1332	+	1	ATTAA	ZF-HD	AT1G75240
DR004028	TF_motif_seq_0244	389	-	1	GGTAC	SBP	AT2G33810;AT2G47070
DR004028	TF_motif_seq_0244	390	+	1	GTACT	SBP	AT2G33810;AT2G47070
DR004028	TF_motif_seq_0251	83	-	1	CGGGT	TCP	AT3G27010
DR004028	TF_motif_seq_0251	387	-	1	CGGGT	TCP	AT3G27010
DR004028	TF_motif_seq_0251	1065	-	1	CGGGC	TCP	AT3G27010
DR004028	TF_motif_seq_0251	1239	-	1	CGGGT	TCP	AT3G27010
DR004028	TF_motif_seq_0254	864	+	1	ATCTA	AP2; ERF	AT3G14230
DR004028	TF_motif_seq_0254	1169	-	1	TAGAT	AP2; ERF	AT3G14230
DR004028	TF_motif_seq_0258	717	+	1	CCGAC	Dehydrin	U01377
DR004028	TF_motif_seq_0258	1176	-	1	GTCGG	Dehydrin	U01377
DR004028	TF_motif_seq_0258	1237	-	1	GTCGG	Dehydrin	U01377
DR004028	TF_motif_seq_0267	401	-	1	GTAAC	Trihelix	AT5G01380
DR004028	TF_motif_seq_0267	1126	+	1	GTTAC	Trihelix	AT5G01380
DR004028	TF_motif_seq_0267	1242	-	1	GTAAC	Trihelix	AT5G01380
DR004028	TF_motif_seq_0287	708	-	1	aGCGGT	bZIP	AT1G43700
DR004028	TF_motif_seq_0301	198	+	1	CACTTg	bHLH	AT1G32640
DR004028	TF_motif_seq_0302	198	+	1	CACTTg	bHLH	AT5G08130;AT3G26744
DR004028	TF_motif_seq_0302	198	-	1	cACTTG	bHLH	AT5G08130;AT3G26744
DR004028	TF_motif_seq_0302	466	+	1	CATTTg	bHLH	AT5G08130;AT3G26744
DR004028	TF_motif_seq_0302	466	-	1	cATTTG	bHLH	AT5G08130;AT3G26744
DR004028	TF_motif_seq_0302	766	+	1	CAATTg	bHLH	AT5G08130;AT3G26744
DR004028	TF_motif_seq_0302	766	-	1	cAATTG	bHLH	AT5G08130;AT3G26744
DR004028	TF_motif_seq_0302	1144	+	1	CAACTg	bHLH	AT5G08130;AT3G26744
DR004028	TF_motif_seq_0302	1144	-	1	cAACTG	bHLH	AT5G08130;AT3G26744
DR004028	TF_motif_seq_0302	1200	+	1	CAAATg	bHLH	AT5G08130;AT3G26744
DR004028	TF_motif_seq_0302	1200	-	1	cAAATG	bHLH	AT5G08130;AT3G26744
DR004028	TF_motif_seq_0331	82	+	1	tCGGGT	TCP	AT3G27010
DR004028	TF_motif_seq_0331	386	+	1	tCGGGT	TCP	AT3G27010
DR004028	TF_motif_seq_0331	1238	+	1	tCGGGT	TCP	AT3G27010
DR004028	TFmatrixID_0823	1076	+	1	ACCAGt	bHLH	AT2G18300
DR004028	TFmatrixID_0977	225	-	1	ttTTCAA	C2H2	AT2G41835
DR004028	TFmatrixID_0977	594	-	1	ttTTCAA	C2H2	AT2G41835
DR004028	TFmatrixID_0984	503	-	1	TGGTGa	C2H2	AT2G48100
DR004028	TFmatrixID_0984	1303	-	1	TGGTGa	C2H2	AT2G48100
DR004028	TFmatrixID_0984	1366	-	1	TGGTGa	C2H2	AT2G48100
DR004178	TFmatrixID_0070	593	-	1	tGTCGGcaa	AP2; ERF	AT1G12630;AT1G77200;AT2G35700;AT2G36450;AT2G44940;AT4G25490;AT5G11590;AT5G25810;AT5G51990
DR004178	TFmatrixID_0129	189	-	1	AATTTttgg	AT-Hook	AT1G14900;AT1G48610
DR004178	TFmatrixID_0152	189	-	1	AATTTtt	AT-Hook	AT1G19485;AT1G48610
DR004178	TFmatrixID_0176	1163	+	1	cccACTTGc	bHLH	AT1G05805;AT1G35460;AT1G51140;AT2G24260;AT2G42280;AT2G43140;AT4G09180;AT4G30980
DR004178	TFmatrixID_0189	521	-	1	gatgACGTGg	bZIP	AT2G40950;AT3G56660
DR004178	TFmatrixID_0196	495	+	1	taCGTCAt	bZIP	AT1G08320;AT1G68640;AT5G06839;AT5G06960
DR004178	TFmatrixID_0196	892	-	1	aTGACGta	bZIP	AT1G08320;AT1G68640;AT5G06839;AT5G06960
DR004178	TFmatrixID_0261	953	-	1	aGATCTa	GATA	AT1G51600;AT4G24470
DR004178	TFmatrixID_0423	527	-	1	gtGGTCCc	TCP	AT2G31070;AT3G15030
DR004178	TFmatrixID_0427	527	-	1	gtGGTCCc	TCP	AT3G02150;AT5G08070;AT5G60970
DR004178	TFmatrixID_0432	527	-	1	gtGGTCCc	TCP	AT3G02150;AT5G08070
DR004178	TFmatrixID_0440	527	-	1	gtGGTCCc	TCP	AT1G67260;AT2G31070;AT3G02150
DR004178	TFmatrixID_0490	495	+	1	tACGTCa	bZIP	AT1G08320;AT1G68640;AT5G06839
DR004178	TFmatrixID_0490	893	-	1	tGACGTa	bZIP	AT1G08320;AT1G68640;AT5G06839
DR004178	TFmatrixID_0620	890	-	1	tgaTGACGta	bZIP	AT5G06950
DR004178	TF_motif_seq_0240	261	-	1	CACGT	bZIP	AT3G54620;AT4G02640
DR004178	TF_motif_seq_0240	262	+	1	ACGTT	bZIP	AT3G54620;AT4G02640
DR004178	TF_motif_seq_0240	413	-	1	GACGT	bZIP	AT3G54620;AT4G02640
DR004178	TF_motif_seq_0240	414	+	1	ACGTT	bZIP	AT3G54620;AT4G02640
DR004178	TF_motif_seq_0240	495	-	1	TACGT	bZIP	AT3G54620;AT4G02640
DR004178	TF_motif_seq_0240	496	+	1	ACGTC	bZIP	AT3G54620;AT4G02640
DR004178	TF_motif_seq_0240	524	-	1	GACGT	bZIP	AT3G54620;AT4G02640
DR004178	TF_motif_seq_0240	525	+	1	ACGTG	bZIP	AT3G54620;AT4G02640
DR004178	TF_motif_seq_0240	649	-	1	CACGT	bZIP	AT3G54620;AT4G02640
DR004178	TF_motif_seq_0240	650	+	1	ACGTT	bZIP	AT3G54620;AT4G02640
DR004178	TF_motif_seq_0240	689	-	1	GACGT	bZIP	AT3G54620;AT4G02640
DR004178	TF_motif_seq_0240	690	+	1	ACGTG	bZIP	AT3G54620;AT4G02640
DR004178	TF_motif_seq_0240	894	-	1	GACGT	bZIP	AT3G54620;AT4G02640
DR004178	TF_motif_seq_0240	895	+	1	ACGTA	bZIP	AT3G54620;AT4G02640
DR004178	TF_motif_seq_0241	60	-	1	ATAAT	ZF-HD	AT1G75240
DR004178	TF_motif_seq_0241	66	-	1	ATAAT	ZF-HD	AT1G75240
DR004178	TF_motif_seq_0241	145	+	1	ATTAT	ZF-HD	AT1G75240
DR004178	TF_motif_seq_0241	151	+	1	ATTAA	ZF-HD	AT1G75240
DR004178	TF_motif_seq_0241	246	-	1	GTAAT	ZF-HD	AT1G75240
DR004178	TF_motif_seq_0241	309	-	1	TTAAT	ZF-HD	AT1G75240
DR004178	TF_motif_seq_0241	343	-	1	CTAAT	ZF-HD	AT1G75240
DR004178	TF_motif_seq_0241	354	-	1	GTAAT	ZF-HD	AT1G75240
DR004178	TF_motif_seq_0241	361	-	1	ATAAT	ZF-HD	AT1G75240
DR004178	TF_motif_seq_0241	402	-	1	ATAAT	ZF-HD	AT1G75240
DR004178	TF_motif_seq_0241	405	+	1	ATTAG	ZF-HD	AT1G75240
DR004178	TF_motif_seq_0241	501	-	1	ATAAT	ZF-HD	AT1G75240
DR004178	TF_motif_seq_0241	661	-	1	ATAAT	ZF-HD	AT1G75240
DR004178	TF_motif_seq_0241	745	+	1	ATTAG	ZF-HD	AT1G75240
DR004178	TF_motif_seq_0241	765	-	1	TTAAT	ZF-HD	AT1G75240
DR004178	TF_motif_seq_0241	800	+	1	ATTAG	ZF-HD	AT1G75240
DR004178	TF_motif_seq_0241	957	-	1	CTAAT	ZF-HD	AT1G75240
DR004178	TF_motif_seq_0241	960	-	1	ATAAT	ZF-HD	AT1G75240
DR004178	TF_motif_seq_0241	966	-	1	GTAAT	ZF-HD	AT1G75240
DR004178	TF_motif_seq_0241	971	-	1	GTAAT	ZF-HD	AT1G75240
DR004178	TF_motif_seq_0241	1000	-	1	CTAAT	ZF-HD	AT1G75240
DR004178	TF_motif_seq_0241	1351	+	1	ATTAC	ZF-HD	AT1G75240
DR004178	TF_motif_seq_0244	670	-	1	GGTAC	SBP	AT2G33810;AT2G47070
DR004178	TF_motif_seq_0244	671	+	1	GTACC	SBP	AT2G33810;AT2G47070
DR004178	TF_motif_seq_0251	207	-	1	CGGGT	TCP	AT3G27010
DR004178	TF_motif_seq_0251	668	-	1	CGGGT	TCP	AT3G27010
DR004178	TF_motif_seq_0251	1023	+	1	ACCCG	TCP	AT3G27010
DR004178	TF_motif_seq_0251	1336	+	1	ACCCG	TCP	AT3G27010
DR004178	TF_motif_seq_0251	1343	+	1	GCCCG	TCP	AT3G27010
DR004178	TF_motif_seq_0251	1395	-	1	CGGGC	TCP	AT3G27010
DR004178	TF_motif_seq_0251	1409	+	1	GCCCG	TCP	AT3G27010
DR004178	TF_motif_seq_0254	434	+	1	ATCTA	AP2; ERF	AT3G14230
DR004178	TF_motif_seq_0254	440	+	1	ATCTA	AP2; ERF	AT3G14230
DR004178	TF_motif_seq_0254	446	+	1	ATCTA	AP2; ERF	AT3G14230
DR004178	TF_motif_seq_0254	452	+	1	ATCTA	AP2; ERF	AT3G14230
DR004178	TF_motif_seq_0254	955	+	1	ATCTA	AP2; ERF	AT3G14230
DR004178	TF_motif_seq_0258	594	-	1	GTCGG	Dehydrin	U01377
DR004178	TF_motif_seq_0258	1345	+	1	CCGAC	Dehydrin	U01377
DR004178	TF_motif_seq_0267	681	-	1	GTAAC	Trihelix	AT5G01380
DR004178	TF_motif_seq_0271	76	-	1	CGTCA	bZIP	AT1G77920;AT3G12250;AT5G06950;AT5G06960;AT5G10030;AT5G65210;AT1G22070
DR004178	TF_motif_seq_0271	484	-	1	CGTCA	bZIP	AT1G77920;AT3G12250;AT5G06950;AT5G06960;AT5G10030;AT5G65210;AT1G22070
DR004178	TF_motif_seq_0271	497	-	1	CGTCA	bZIP	AT1G77920;AT3G12250;AT5G06950;AT5G06960;AT5G10030;AT5G65210;AT1G22070
DR004178	TF_motif_seq_0271	523	+	1	TGACG	bZIP	AT1G77920;AT3G12250;AT5G06950;AT5G06960;AT5G10030;AT5G65210;AT1G22070
DR004178	TF_motif_seq_0271	701	+	1	TGACG	bZIP	AT1G77920;AT3G12250;AT5G06950;AT5G06960;AT5G10030;AT5G65210;AT1G22070
DR004178	TF_motif_seq_0271	893	+	1	TGACG	bZIP	AT1G77920;AT3G12250;AT5G06950;AT5G06960;AT5G10030;AT5G65210;AT1G22070
DR004178	TF_motif_seq_0271	1328	+	1	TGACG	bZIP	AT1G77920;AT3G12250;AT5G06950;AT5G06960;AT5G10030;AT5G65210;AT1G22070
DR004178	TF_motif_seq_0281	456	-	1	aTTCTT	bZIP	AT1G68640
DR004178	TF_motif_seq_0287	1322	-	1	aGCAGT	bZIP	AT1G43700
DR004178	TF_motif_seq_0298	104	-	1	cATGTG	bHLH	AT1G32640
DR004178	TF_motif_seq_0301	104	-	1	cATGTG	bHLH	AT1G32640
DR004178	TF_motif_seq_0301	1165	+	1	CACTTg	bHLH	AT1G32640
DR004178	TF_motif_seq_0302	104	+	1	CATGTg	bHLH	AT5G08130;AT3G26744
DR004178	TF_motif_seq_0302	104	-	1	cATGTG	bHLH	AT5G08130;AT3G26744
DR004178	TF_motif_seq_0302	218	+	1	CATTTg	bHLH	AT5G08130;AT3G26744
DR004178	TF_motif_seq_0302	218	-	1	cATTTG	bHLH	AT5G08130;AT3G26744
DR004178	TF_motif_seq_0302	534	+	1	CAACTg	bHLH	AT5G08130;AT3G26744
DR004178	TF_motif_seq_0302	534	-	1	cAACTG	bHLH	AT5G08130;AT3G26744
DR004178	TF_motif_seq_0302	628	+	1	CAATTg	bHLH	AT5G08130;AT3G26744
DR004178	TF_motif_seq_0302	628	-	1	cAATTG	bHLH	AT5G08130;AT3G26744
DR004178	TF_motif_seq_0302	1165	+	1	CACTTg	bHLH	AT5G08130;AT3G26744
DR004178	TF_motif_seq_0302	1165	-	1	cACTTG	bHLH	AT5G08130;AT3G26744
DR004178	TF_motif_seq_0302	1306	+	1	CAGCTg	bHLH	AT5G08130;AT3G26744
DR004178	TF_motif_seq_0302	1306	-	1	cAGCTG	bHLH	AT5G08130;AT3G26744
DR004178	TF_motif_seq_0302	1324	+	1	CAGTTg	bHLH	AT5G08130;AT3G26744
DR004178	TF_motif_seq_0302	1324	-	1	cAGTTG	bHLH	AT5G08130;AT3G26744
DR004178	TF_motif_seq_0302	1483	+	1	CAGCTg	bHLH	AT5G08130;AT3G26744
DR004178	TF_motif_seq_0302	1483	-	1	cAGCTG	bHLH	AT5G08130;AT3G26744
DR004178	TF_motif_seq_0319	25	+	1	GGTAAa	Trihelix	AT1G33240
DR004178	TF_motif_seq_0331	206	+	1	cCGGGT	TCP	AT3G27010
DR004178	TF_motif_seq_0331	667	+	1	cCGGGT	TCP	AT3G27010
DR004178	TF_motif_seq_0451	523	+	1	TGACGtgg	bZIP	AT3G12250;AT5G06960;AT5G10030;AT5G65210;AT1G22070
DR004178	TFmatrixID_0977	1183	-	1	ttTTCAA	C2H2	AT2G41835
DR004956	TFmatrixID_0136	636	+	1	aaaATAAA	AT-Hook	AT4G21895;AT5G62260
DR004956	TFmatrixID_0136	641	+	1	aaaATAAA	AT-Hook	AT4G21895;AT5G62260
DR004956	TFmatrixID_0136	866	-	1	TTTATttt	AT-Hook	AT4G21895;AT5G62260
DR004956	TFmatrixID_0137	165	-	1	ATATTttt	AT-Hook	AT4G21895;AT5G62260
DR004956	TFmatrixID_0137	1127	+	1	aaaAATAT	AT-Hook	AT4G21895;AT5G62260
DR004956	TFmatrixID_0138	636	+	1	aAAATAaa	AT-Hook	AT4G21895;AT5G62260
DR004956	TFmatrixID_0138	641	+	1	aAAATAaa	AT-Hook	AT4G21895;AT5G62260
DR004956	TFmatrixID_0138	866	-	1	ttTATTTt	AT-Hook	AT4G21895;AT5G62260
DR004956	TFmatrixID_0140	167	-	1	ATTTTttt	AT-Hook	AT4G21895;AT5G62260
DR004956	TFmatrixID_0140	793	+	1	aaaAAAAT	AT-Hook	AT4G21895;AT5G62260
DR004956	TFmatrixID_0140	869	-	1	ATTTTttt	AT-Hook	AT4G21895;AT5G62260
DR004956	TFmatrixID_0142	330	-	1	attTATTT	AT-Hook	AT4G21895;AT5G62260
DR004956	TFmatrixID_0159	1230	+	1	cACGTGg	bHLH	AT1G09530;AT2G24260;AT2G46970;AT4G28790;AT4G28800;AT4G28811;AT4G28815;AT4G30980;AT5G58010;AT5G61270;AT5G67110
DR004956	TFmatrixID_0184	1228	+	1	cacACGTGgc	bZIP	AT1G49720;AT3G19290
DR004956	TFmatrixID_0202	1229	+	1	aCACGTgg	bZIP	AT1G03970;AT5G44080
DR004956	TFmatrixID_0418	283	-	1	ttTATAT	TBP	AT1G55520;AT3G13445
DR004956	TFmatrixID_0418	1187	-	1	ttTATAT	TBP	AT1G55520;AT3G13445
DR004956	TFmatrixID_0418	1192	+	1	ATATAaa	TBP	AT1G55520;AT3G13445
DR004956	TFmatrixID_0419	163	-	1	ATATAtt	TBP	AT1G55520;AT3G13445
DR004956	TFmatrixID_0489	1229	-	1	acACGTGg	bZIP	AT2G35530
DR004956	TFmatrixID_0506	1230	-	1	cACGTGgc	bHLH	AT2G24260;AT2G43010;AT2G46970;AT4G28790;AT4G28800;AT4G28811;AT4G28815;AT4G30980;AT5G61270;AT5G67110
DR004956	TF_motif_seq_0240	726	-	1	AACGT	bZIP	AT3G54620;AT4G02640
DR004956	TF_motif_seq_0240	727	+	1	ACGTT	bZIP	AT3G54620;AT4G02640
DR004956	TF_motif_seq_0240	1230	-	1	CACGT	bZIP	AT3G54620;AT4G02640
DR004956	TF_motif_seq_0240	1231	+	1	ACGTG	bZIP	AT3G54620;AT4G02640
DR004956	TF_motif_seq_0241	31	+	1	ATTAT	ZF-HD	AT1G75240
DR004956	TF_motif_seq_0241	34	+	1	ATTAT	ZF-HD	AT1G75240
DR004956	TF_motif_seq_0241	37	+	1	ATTAT	ZF-HD	AT1G75240
DR004956	TF_motif_seq_0241	40	+	1	ATTAA	ZF-HD	AT1G75240
DR004956	TF_motif_seq_0241	95	+	1	ATTAG	ZF-HD	AT1G75240
DR004956	TF_motif_seq_0241	352	+	1	ATTAT	ZF-HD	AT1G75240
DR004956	TF_motif_seq_0241	355	+	1	ATTAT	ZF-HD	AT1G75240
DR004956	TF_motif_seq_0241	419	-	1	TTAAT	ZF-HD	AT1G75240
DR004956	TF_motif_seq_0241	518	-	1	ATAAT	ZF-HD	AT1G75240
DR004956	TF_motif_seq_0241	521	-	1	ATAAT	ZF-HD	AT1G75240
DR004956	TF_motif_seq_0241	524	-	1	ATAAT	ZF-HD	AT1G75240
DR004956	TF_motif_seq_0241	527	-	1	ATAAT	ZF-HD	AT1G75240
DR004956	TF_motif_seq_0241	649	+	1	ATTAA	ZF-HD	AT1G75240
DR004956	TF_motif_seq_0241	695	+	1	ATTAT	ZF-HD	AT1G75240
DR004956	TF_motif_seq_0241	738	+	1	ATTAC	ZF-HD	AT1G75240
DR004956	TF_motif_seq_0241	781	+	1	ATTAG	ZF-HD	AT1G75240
DR004956	TF_motif_seq_0241	786	+	1	ATTAA	ZF-HD	AT1G75240
DR004956	TF_motif_seq_0241	891	+	1	ATTAT	ZF-HD	AT1G75240
DR004956	TF_motif_seq_0241	991	+	1	ATTAC	ZF-HD	AT1G75240
DR004956	TF_motif_seq_0241	1100	-	1	ATAAT	ZF-HD	AT1G75240
DR004956	TF_motif_seq_0241	1103	-	1	ATAAT	ZF-HD	AT1G75240
DR004956	TF_motif_seq_0241	1106	-	1	ATAAT	ZF-HD	AT1G75240
DR004956	TF_motif_seq_0241	1109	-	1	ATAAT	ZF-HD	AT1G75240
DR004956	TF_motif_seq_0241	1112	-	1	ATAAT	ZF-HD	AT1G75240
DR004956	TF_motif_seq_0241	1458	-	1	TTAAT	ZF-HD	AT1G75240
DR004956	TF_motif_seq_0241	1463	+	1	ATTAC	ZF-HD	AT1G75240
DR004956	TF_motif_seq_0251	827	-	1	CGGGT	TCP	AT3G27010
DR004956	TF_motif_seq_0254	783	-	1	TAGAT	AP2; ERF	AT3G14230
DR004956	TF_motif_seq_0258	456	+	1	CCGAC	Dehydrin	U01377
DR004956	TF_motif_seq_0267	25	+	1	GTTAC	Trihelix	AT5G01380
DR004956	TF_motif_seq_0267	1089	+	1	GTTAC	Trihelix	AT5G01380
DR004956	TF_motif_seq_0300	1230	+	1	CACGTg	bHLH	AT1G09530;AT2G20180;AT4G17880;AT5G46760
DR004956	TF_motif_seq_0300	1230	-	1	cACGTG	bHLH	AT1G09530;AT2G20180;AT4G17880;AT5G46760
DR004956	TF_motif_seq_0301	157	+	1	CACCTg	bHLH	AT1G32640
DR004956	TF_motif_seq_0301	1230	+	1	CACGTg	bHLH	AT1G32640
DR004956	TF_motif_seq_0301	1230	-	1	cACGTG	bHLH	AT1G32640
DR004956	TF_motif_seq_0301	1437	+	1	CACCTg	bHLH	AT1G32640
DR004956	TF_motif_seq_0302	157	+	1	CACCTg	bHLH	AT5G08130;AT3G26744
DR004956	TF_motif_seq_0302	157	-	1	cACCTG	bHLH	AT5G08130;AT3G26744
DR004956	TF_motif_seq_0302	236	+	1	CAGATg	bHLH	AT5G08130;AT3G26744
DR004956	TF_motif_seq_0302	236	-	1	cAGATG	bHLH	AT5G08130;AT3G26744
DR004956	TF_motif_seq_0302	472	+	1	CATATg	bHLH	AT5G08130;AT3G26744
DR004956	TF_motif_seq_0302	472	-	1	cATATG	bHLH	AT5G08130;AT3G26744
DR004956	TF_motif_seq_0302	1230	+	1	CACGTg	bHLH	AT5G08130;AT3G26744
DR004956	TF_motif_seq_0302	1230	-	1	cACGTG	bHLH	AT5G08130;AT3G26744
DR004956	TF_motif_seq_0302	1437	+	1	CACCTg	bHLH	AT5G08130;AT3G26744
DR004956	TF_motif_seq_0302	1437	-	1	cACCTG	bHLH	AT5G08130;AT3G26744
DR004956	TF_motif_seq_0319	101	-	1	tTTACC	Trihelix	AT1G33240
DR004956	TF_motif_seq_0319	126	+	1	GGTAAa	Trihelix	AT1G33240
DR004956	TF_motif_seq_0331	826	+	1	tCGGGT	TCP	AT3G27010
DR004956	TFmatrixID_0973	1467	+	1	cctcctcctccTCCTCctc	C2H2	AT1G72050
DR004956	TFmatrixID_0977	845	+	1	TTGAAaa	C2H2	AT2G41835
DR005005	TFmatrixID_0129	882	+	1	gtaaAAATT	AT-Hook	AT1G14900;AT1G48610
DR005005	TFmatrixID_0135	1163	+	1	ataAAAAT	AT-Hook	AT4G21895;AT5G62260
DR005005	TFmatrixID_0136	298	+	1	aaaATAAA	AT-Hook	AT4G21895;AT5G62260
DR005005	TFmatrixID_0136	535	-	1	TTTATttt	AT-Hook	AT4G21895;AT5G62260
DR005005	TFmatrixID_0137	182	-	1	ATATTttt	AT-Hook	AT4G21895;AT5G62260
DR005005	TFmatrixID_0137	847	-	1	ATATTttt	AT-Hook	AT4G21895;AT5G62260
DR005005	TFmatrixID_0138	298	+	1	aAAATAaa	AT-Hook	AT4G21895;AT5G62260
DR005005	TFmatrixID_0138	535	-	1	ttTATTTt	AT-Hook	AT4G21895;AT5G62260
DR005005	TFmatrixID_0140	538	-	1	ATTTTttt	AT-Hook	AT4G21895;AT5G62260
DR005005	TFmatrixID_0142	299	+	1	AAATAaat	AT-Hook	AT4G21895;AT5G62260
DR005005	TFmatrixID_0142	534	-	1	attTATTT	AT-Hook	AT4G21895;AT5G62260
DR005005	TFmatrixID_0146	25	-	1	ATTATttat	AT-Hook	AT4G21895;AT5G62260
DR005005	TFmatrixID_0146	531	-	1	ATTATttat	AT-Hook	AT4G21895;AT5G62260
DR005005	TFmatrixID_0152	884	+	1	aaAAATT	AT-Hook	AT1G19485;AT1G48610
DR005005	TFmatrixID_0153	1163	+	1	ataAAAAT	AT-Hook	AT4G21895;AT5G62260
DR005005	TFmatrixID_0159	836	-	1	cCACGTg	bHLH	AT1G09530;AT2G24260;AT2G46970;AT4G28790;AT4G28800;AT4G28811;AT4G28815;AT4G30980;AT5G58010;AT5G61270;AT5G67110
DR005005	TFmatrixID_0170	835	-	1	ccCACGTgt	bHLH	AT2G24260;AT4G28790;AT4G28800;AT4G28811;AT4G28815;AT4G30980;AT4G36930;AT5G58010;AT5G67110
DR005005	TFmatrixID_0176	1373	+	1	cccACTTGg	bHLH	AT1G05805;AT1G35460;AT1G51140;AT2G24260;AT2G42280;AT2G43140;AT4G09180;AT4G30980
DR005005	TFmatrixID_0202	836	-	1	ccACGTGt	bZIP	AT1G03970;AT5G44080
DR005005	TFmatrixID_0262	859	+	1	ttTGATCag	GATA	AT3G06740;AT3G16870;AT4G16141;AT4G26150;AT5G26930;AT5G49300;AT5G56860
DR005005	TFmatrixID_0418	630	-	1	ttTATAT	TBP	AT1G55520;AT3G13445
DR005005	TFmatrixID_0419	315	+	1	aaTATAT	TBP	AT1G55520;AT3G13445
DR005005	TFmatrixID_0419	316	-	1	ATATAtt	TBP	AT1G55520;AT3G13445
DR005005	TFmatrixID_0489	836	+	1	cCACGTgt	bZIP	AT2G35530
DR005005	TFmatrixID_0571	27	-	1	taTTTATa	TBP	AT1G55520;AT3G13445
DR005005	TF_motif_seq_0240	837	-	1	CACGT	bZIP	AT3G54620;AT4G02640
DR005005	TF_motif_seq_0240	838	+	1	ACGTG	bZIP	AT3G54620;AT4G02640
DR005005	TF_motif_seq_0240	1458	-	1	TACGT	bZIP	AT3G54620;AT4G02640
DR005005	TF_motif_seq_0240	1459	+	1	ACGTT	bZIP	AT3G54620;AT4G02640
DR005005	TF_motif_seq_0241	7	+	1	ATTAT	ZF-HD	AT1G75240
DR005005	TF_motif_seq_0241	25	+	1	ATTAT	ZF-HD	AT1G75240
DR005005	TF_motif_seq_0241	37	+	1	ATTAG	ZF-HD	AT1G75240
DR005005	TF_motif_seq_0241	67	+	1	ATTAT	ZF-HD	AT1G75240
DR005005	TF_motif_seq_0241	70	+	1	ATTAT	ZF-HD	AT1G75240
DR005005	TF_motif_seq_0241	152	+	1	ATTAT	ZF-HD	AT1G75240
DR005005	TF_motif_seq_0241	157	+	1	ATTAT	ZF-HD	AT1G75240
DR005005	TF_motif_seq_0241	179	-	1	ATAAT	ZF-HD	AT1G75240
DR005005	TF_motif_seq_0241	196	+	1	ATTAT	ZF-HD	AT1G75240
DR005005	TF_motif_seq_0241	232	+	1	ATTAA	ZF-HD	AT1G75240
DR005005	TF_motif_seq_0241	263	+	1	ATTAG	ZF-HD	AT1G75240
DR005005	TF_motif_seq_0241	305	+	1	ATTAA	ZF-HD	AT1G75240
DR005005	TF_motif_seq_0241	324	+	1	ATTAT	ZF-HD	AT1G75240
DR005005	TF_motif_seq_0241	368	+	1	ATTAA	ZF-HD	AT1G75240
DR005005	TF_motif_seq_0241	413	-	1	CTAAT	ZF-HD	AT1G75240
DR005005	TF_motif_seq_0241	462	+	1	ATTAA	ZF-HD	AT1G75240
DR005005	TF_motif_seq_0241	531	+	1	ATTAT	ZF-HD	AT1G75240
DR005005	TF_motif_seq_0241	544	-	1	TTAAT	ZF-HD	AT1G75240
DR005005	TF_motif_seq_0241	578	-	1	ATAAT	ZF-HD	AT1G75240
DR005005	TF_motif_seq_0241	604	+	1	ATTAA	ZF-HD	AT1G75240
DR005005	TF_motif_seq_0241	635	+	1	ATTAT	ZF-HD	AT1G75240
DR005005	TF_motif_seq_0241	638	+	1	ATTAT	ZF-HD	AT1G75240
DR005005	TF_motif_seq_0241	656	-	1	ATAAT	ZF-HD	AT1G75240
DR005005	TF_motif_seq_0241	663	+	1	ATTAT	ZF-HD	AT1G75240
DR005005	TF_motif_seq_0241	677	+	1	ATTAA	ZF-HD	AT1G75240
DR005005	TF_motif_seq_0241	725	+	1	ATTAA	ZF-HD	AT1G75240
DR005005	TF_motif_seq_0241	781	+	1	ATTAA	ZF-HD	AT1G75240
DR005005	TF_motif_seq_0241	844	-	1	TTAAT	ZF-HD	AT1G75240
DR005005	TF_motif_seq_0241	888	+	1	ATTAA	ZF-HD	AT1G75240
DR005005	TF_motif_seq_0241	934	-	1	TTAAT	ZF-HD	AT1G75240
DR005005	TF_motif_seq_0241	1027	-	1	ATAAT	ZF-HD	AT1G75240
DR005005	TF_motif_seq_0241	1080	+	1	ATTAC	ZF-HD	AT1G75240
DR005005	TF_motif_seq_0241	1152	-	1	CTAAT	ZF-HD	AT1G75240
DR005005	TF_motif_seq_0241	1160	-	1	GTAAT	ZF-HD	AT1G75240
DR005005	TF_motif_seq_0244	831	-	1	TGTAC	SBP	AT2G33810;AT2G47070
DR005005	TF_motif_seq_0244	832	+	1	GTACC	SBP	AT2G33810;AT2G47070
DR005005	TF_motif_seq_0244	854	-	1	TGTAC	SBP	AT2G33810;AT2G47070
DR005005	TF_motif_seq_0244	855	+	1	GTACT	SBP	AT2G33810;AT2G47070
DR005005	TF_motif_seq_0244	1346	-	1	GGTAC	SBP	AT2G33810;AT2G47070
DR005005	TF_motif_seq_0244	1347	+	1	GTACC	SBP	AT2G33810;AT2G47070
DR005005	TF_motif_seq_0251	587	+	1	GCCCG	TCP	AT3G27010
DR005005	TF_motif_seq_0251	1241	-	1	CGGGC	TCP	AT3G27010
DR005005	TF_motif_seq_0254	575	-	1	TAGAT	AP2; ERF	AT3G14230
DR005005	TF_motif_seq_0254	722	-	1	TAGAT	AP2; ERF	AT3G14230
DR005005	TF_motif_seq_0254	1138	+	1	ATCTA	AP2; ERF	AT3G14230
DR005005	TF_motif_seq_0254	1150	+	1	ATCTA	AP2; ERF	AT3G14230
DR005005	TF_motif_seq_0287	1072	-	1	aGCAGT	bZIP	AT1G43700
DR005005	TF_motif_seq_0300	837	+	1	CACGTg	bHLH	AT1G09530;AT2G20180;AT4G17880;AT5G46760
DR005005	TF_motif_seq_0300	837	-	1	cACGTG	bHLH	AT1G09530;AT2G20180;AT4G17880;AT5G46760
DR005005	TF_motif_seq_0301	837	+	1	CACGTg	bHLH	AT1G32640
DR005005	TF_motif_seq_0301	837	-	1	cACGTG	bHLH	AT1G32640
DR005005	TF_motif_seq_0301	1375	+	1	CACTTg	bHLH	AT1G32640
DR005005	TF_motif_seq_0302	516	+	1	CAATTg	bHLH	AT5G08130;AT3G26744
DR005005	TF_motif_seq_0302	516	-	1	cAATTG	bHLH	AT5G08130;AT3G26744
DR005005	TF_motif_seq_0302	837	+	1	CACGTg	bHLH	AT5G08130;AT3G26744
DR005005	TF_motif_seq_0302	837	-	1	cACGTG	bHLH	AT5G08130;AT3G26744
DR005005	TF_motif_seq_0302	1375	+	1	CACTTg	bHLH	AT5G08130;AT3G26744
DR005005	TF_motif_seq_0302	1375	-	1	cACTTG	bHLH	AT5G08130;AT3G26744
DR005005	TF_motif_seq_0302	1482	+	1	CAACTg	bHLH	AT5G08130;AT3G26744
DR005005	TF_motif_seq_0302	1482	-	1	cAACTG	bHLH	AT5G08130;AT3G26744
DR005005	TF_motif_seq_0319	480	-	1	tTTACC	Trihelix	AT1G33240
DR005005	TF_motif_seq_0319	524	+	1	GGTAAa	Trihelix	AT1G33240
DR005005	TF_motif_seq_0319	881	+	1	GGTAAa	Trihelix	AT1G33240
DR005005	TFmatrixID_0823	1003	-	1	aCTGGT	bHLH	AT2G18300
DR005005	TFmatrixID_0952	709	+	1	tgTAGTAg	C2H2	AT3G60580
DR005005	TFmatrixID_0981	1135	+	1	GAAATct	C2H2	AT3G49930
DR005390	TFmatrixID_0131	788	-	1	TTTATtctc	AT-Hook	AT1G19485;AT1G48610
DR005390	TFmatrixID_0132	1006	-	1	TTATTtttc	AT-Hook	AT4G21895;AT5G62260
DR005390	TFmatrixID_0136	1005	-	1	TTTATttt	AT-Hook	AT4G21895;AT5G62260
DR005390	TFmatrixID_0138	1005	-	1	ttTATTTt	AT-Hook	AT4G21895;AT5G62260
DR005390	TFmatrixID_0140	1309	+	1	aaaAAAAT	AT-Hook	AT4G21895;AT5G62260
DR005390	TFmatrixID_0154	1149	-	1	atTATTTt	AT-Hook	AT4G21895;AT5G62260
DR005390	TFmatrixID_0154	1312	+	1	aAAATAat	AT-Hook	AT4G21895;AT5G62260
DR005390	TFmatrixID_0213	568	-	1	tAGTGTa	C2H2	AT1G02030;AT2G45120;AT3G19580;AT3G49930;AT3G60580;AT5G04340;AT5G43170
DR005390	TFmatrixID_0217	16	-	1	gAGTTAt	C2H2	AT5G06070
DR005390	TFmatrixID_0217	539	+	1	aTAACTc	C2H2	AT5G06070
DR005390	TFmatrixID_0268	930	-	1	atttGATCGa	GATA	AT4G17570
DR005390	TFmatrixID_0272	416	-	1	tttGATCGt	GATA	AT5G47140
DR005390	TFmatrixID_0272	931	-	1	tttGATCGa	GATA	AT5G47140
DR005390	TFmatrixID_0419	612	+	1	aaTATAT	TBP	AT1G55520;AT3G13445
DR005390	TF_motif_seq_0240	484	-	1	CACGT	bZIP	AT3G54620;AT4G02640
DR005390	TF_motif_seq_0240	485	+	1	ACGTC	bZIP	AT3G54620;AT4G02640
DR005390	TF_motif_seq_0240	766	-	1	GACGT	bZIP	AT3G54620;AT4G02640
DR005390	TF_motif_seq_0240	767	+	1	ACGTG	bZIP	AT3G54620;AT4G02640
DR005390	TF_motif_seq_0240	1104	-	1	CACGT	bZIP	AT3G54620;AT4G02640
DR005390	TF_motif_seq_0240	1105	+	1	ACGTT	bZIP	AT3G54620;AT4G02640
DR005390	TF_motif_seq_0241	49	+	1	ATTAA	ZF-HD	AT1G75240
DR005390	TF_motif_seq_0241	183	+	1	ATTAA	ZF-HD	AT1G75240
DR005390	TF_motif_seq_0241	207	+	1	ATTAT	ZF-HD	AT1G75240
DR005390	TF_motif_seq_0241	501	+	1	ATTAT	ZF-HD	AT1G75240
DR005390	TF_motif_seq_0241	536	-	1	CTAAT	ZF-HD	AT1G75240
DR005390	TF_motif_seq_0241	587	+	1	ATTAA	ZF-HD	AT1G75240
DR005390	TF_motif_seq_0241	1045	-	1	CTAAT	ZF-HD	AT1G75240
DR005390	TF_motif_seq_0241	1149	+	1	ATTAT	ZF-HD	AT1G75240
DR005390	TF_motif_seq_0241	1272	+	1	ATTAA	ZF-HD	AT1G75240
DR005390	TF_motif_seq_0241	1273	-	1	TTAAT	ZF-HD	AT1G75240
DR005390	TF_motif_seq_0241	1297	-	1	TTAAT	ZF-HD	AT1G75240
DR005390	TF_motif_seq_0241	1300	-	1	ATAAT	ZF-HD	AT1G75240
DR005390	TF_motif_seq_0241	1303	-	1	ATAAT	ZF-HD	AT1G75240
DR005390	TF_motif_seq_0241	1306	+	1	ATTAA	ZF-HD	AT1G75240
DR005390	TF_motif_seq_0241	1315	-	1	ATAAT	ZF-HD	AT1G75240
DR005390	TF_motif_seq_0241	1346	+	1	ATTAT	ZF-HD	AT1G75240
DR005390	TF_motif_seq_0241	1356	-	1	ATAAT	ZF-HD	AT1G75240
DR005390	TF_motif_seq_0244	40	-	1	TGTAC	SBP	AT2G33810;AT2G47070
DR005390	TF_motif_seq_0244	41	+	1	GTACA	SBP	AT2G33810;AT2G47070
DR005390	TF_motif_seq_0244	571	-	1	TGTAC	SBP	AT2G33810;AT2G47070
DR005390	TF_motif_seq_0244	572	+	1	GTACC	SBP	AT2G33810;AT2G47070
DR005390	TF_motif_seq_0244	889	-	1	GGTAC	SBP	AT2G33810;AT2G47070
DR005390	TF_motif_seq_0244	890	+	1	GTACT	SBP	AT2G33810;AT2G47070
DR005390	TF_motif_seq_0244	994	-	1	TGTAC	SBP	AT2G33810;AT2G47070
DR005390	TF_motif_seq_0244	995	+	1	GTACA	SBP	AT2G33810;AT2G47070
DR005390	TF_motif_seq_0244	1143	-	1	AGTAC	SBP	AT2G33810;AT2G47070
DR005390	TF_motif_seq_0244	1144	+	1	GTACG	SBP	AT2G33810;AT2G47070
DR005390	TF_motif_seq_0251	390	+	1	GCCCG	TCP	AT3G27010
DR005390	TF_motif_seq_0251	576	-	1	CGGGC	TCP	AT3G27010
DR005390	TF_motif_seq_0251	808	+	1	GCCCG	TCP	AT3G27010
DR005390	TF_motif_seq_0258	24	+	1	CCGAC	Dehydrin	U01377
DR005390	TF_motif_seq_0258	727	+	1	CCGAC	Dehydrin	U01377
DR005390	TF_motif_seq_0258	1427	+	1	CCGAC	Dehydrin	U01377
DR005390	TF_motif_seq_0267	508	+	1	GTTAC	Trihelix	AT5G01380
DR005390	TF_motif_seq_0267	897	-	1	GTAAC	Trihelix	AT5G01380
DR005390	TF_motif_seq_0267	1097	-	1	GTAAC	Trihelix	AT5G01380
DR005390	TF_motif_seq_0267	1179	-	1	GTAAC	Trihelix	AT5G01380
DR005390	TF_motif_seq_0271	393	-	1	CGTCA	bZIP	AT1G77920;AT3G12250;AT5G06950;AT5G06960;AT5G10030;AT5G65210;AT1G22070
DR005390	TF_motif_seq_0271	486	-	1	CGTCA	bZIP	AT1G77920;AT3G12250;AT5G06950;AT5G06960;AT5G10030;AT5G65210;AT1G22070
DR005390	TF_motif_seq_0271	1039	-	1	CGTCA	bZIP	AT1G77920;AT3G12250;AT5G06950;AT5G06960;AT5G10030;AT5G65210;AT1G22070
DR005390	TF_motif_seq_0287	338	+	1	ACAGCt	bZIP	AT1G43700
DR005390	TF_motif_seq_0287	651	+	1	ACAGCt	bZIP	AT1G43700
DR005390	TF_motif_seq_0287	1080	+	1	ACTGCt	bZIP	AT1G43700
DR005390	TF_motif_seq_0287	1087	+	1	ACCGCt	bZIP	AT1G43700
DR005390	TF_motif_seq_0301	82	+	1	CACTTg	bHLH	AT1G32640
DR005390	TF_motif_seq_0301	158	-	1	cAAGTG	bHLH	AT1G32640
DR005390	TF_motif_seq_0302	82	+	1	CACTTg	bHLH	AT5G08130;AT3G26744
DR005390	TF_motif_seq_0302	82	-	1	cACTTG	bHLH	AT5G08130;AT3G26744
DR005390	TF_motif_seq_0302	158	+	1	CAAGTg	bHLH	AT5G08130;AT3G26744
DR005390	TF_motif_seq_0302	158	-	1	cAAGTG	bHLH	AT5G08130;AT3G26744
DR005390	TF_motif_seq_0302	396	+	1	CAGTTg	bHLH	AT5G08130;AT3G26744
DR005390	TF_motif_seq_0302	396	-	1	cAGTTG	bHLH	AT5G08130;AT3G26744
DR005390	TF_motif_seq_0302	735	+	1	CATCTg	bHLH	AT5G08130;AT3G26744
DR005390	TF_motif_seq_0302	735	-	1	cATCTG	bHLH	AT5G08130;AT3G26744
DR005390	TF_motif_seq_0302	747	+	1	CATTTg	bHLH	AT5G08130;AT3G26744
DR005390	TF_motif_seq_0302	747	-	1	cATTTG	bHLH	AT5G08130;AT3G26744
DR005390	TF_motif_seq_0302	929	+	1	CATTTg	bHLH	AT5G08130;AT3G26744
DR005390	TF_motif_seq_0302	929	-	1	cATTTG	bHLH	AT5G08130;AT3G26744
DR005390	TF_motif_seq_0302	1364	+	1	CAAATg	bHLH	AT5G08130;AT3G26744
DR005390	TF_motif_seq_0302	1364	-	1	cAAATG	bHLH	AT5G08130;AT3G26744
DR005390	TF_motif_seq_0451	483	-	1	ccaCGTCA	bZIP	AT3G12250;AT5G06960;AT5G10030;AT5G65210;AT1G22070
DR005390	TFmatrixID_0952	1455	-	1	cTACTAct	C2H2	AT3G60580
DR005390	TFmatrixID_0984	1075	-	1	TGGTGa	C2H2	AT2G48100
DR005503	TFmatrixID_0129	650	-	1	AATTTttgt	AT-Hook	AT1G14900;AT1G48610
DR005503	TFmatrixID_0131	488	-	1	TTTATtccc	AT-Hook	AT1G19485;AT1G48610
DR005503	TFmatrixID_0131	1376	-	1	TTTATtcgt	AT-Hook	AT1G19485;AT1G48610
DR005503	TFmatrixID_0140	101	-	1	ATTTTttt	AT-Hook	AT4G21895;AT5G62260
DR005503	TFmatrixID_0140	382	-	1	ATTTTttt	AT-Hook	AT4G21895;AT5G62260
DR005503	TFmatrixID_0140	619	-	1	ATTTTttt	AT-Hook	AT4G21895;AT5G62260
DR005503	TFmatrixID_0140	1178	-	1	ATTTTttt	AT-Hook	AT4G21895;AT5G62260
DR005503	TFmatrixID_0148	381	-	1	aATTTTtt	AT-Hook	AT1G19485;AT1G48610
DR005503	TFmatrixID_0152	381	-	1	AATTTtt	AT-Hook	AT1G19485;AT1G48610
DR005503	TFmatrixID_0152	650	-	1	AATTTtt	AT-Hook	AT1G19485;AT1G48610
DR005503	TFmatrixID_0210	326	+	1	tttGAACT	C2H2	AT1G10480
DR005503	TFmatrixID_0211	1023	-	1	gAGTGTt	C2H2	AT1G27730;AT3G49930;AT3G60580;AT5G04340;AT5G43170
DR005503	TFmatrixID_0213	1023	-	1	gAGTGTt	C2H2	AT1G02030;AT2G45120;AT3G19580;AT3G49930;AT3G60580;AT5G04340;AT5G43170
DR005503	TFmatrixID_0262	1134	-	1	ttGATCAtc	GATA	AT3G06740;AT3G16870;AT4G16141;AT4G26150;AT5G26930;AT5G49300;AT5G56860
DR005503	TFmatrixID_0419	321	-	1	ATATAtt	TBP	AT1G55520;AT3G13445
DR005503	TF_motif_seq_0240	713	-	1	AACGT	bZIP	AT3G54620;AT4G02640
DR005503	TF_motif_seq_0240	714	+	1	ACGTT	bZIP	AT3G54620;AT4G02640
DR005503	TF_motif_seq_0241	5	+	1	ATTAC	ZF-HD	AT1G75240
DR005503	TF_motif_seq_0241	17	-	1	ATAAT	ZF-HD	AT1G75240
DR005503	TF_motif_seq_0241	30	+	1	ATTAC	ZF-HD	AT1G75240
DR005503	TF_motif_seq_0241	80	+	1	ATTAC	ZF-HD	AT1G75240
DR005503	TF_motif_seq_0241	91	+	1	ATTAA	ZF-HD	AT1G75240
DR005503	TF_motif_seq_0241	239	+	1	ATTAA	ZF-HD	AT1G75240
DR005503	TF_motif_seq_0241	347	-	1	ATAAT	ZF-HD	AT1G75240
DR005503	TF_motif_seq_0241	350	+	1	ATTAG	ZF-HD	AT1G75240
DR005503	TF_motif_seq_0241	379	-	1	TTAAT	ZF-HD	AT1G75240
DR005503	TF_motif_seq_0241	648	-	1	TTAAT	ZF-HD	AT1G75240
DR005503	TF_motif_seq_0241	1096	-	1	GTAAT	ZF-HD	AT1G75240
DR005503	TF_motif_seq_0241	1336	+	1	ATTAC	ZF-HD	AT1G75240
DR005503	TF_motif_seq_0241	1406	+	1	ATTAT	ZF-HD	AT1G75240
DR005503	TF_motif_seq_0241	1409	+	1	ATTAT	ZF-HD	AT1G75240
DR005503	TF_motif_seq_0244	209	-	1	AGTAC	SBP	AT2G33810;AT2G47070
DR005503	TF_motif_seq_0244	210	+	1	GTACA	SBP	AT2G33810;AT2G47070
DR005503	TF_motif_seq_0251	565	-	1	CGGGC	TCP	AT3G27010
DR005503	TF_motif_seq_0251	664	-	1	CGGGT	TCP	AT3G27010
DR005503	TF_motif_seq_0254	144	-	1	TAGAT	AP2; ERF	AT3G14230
DR005503	TF_motif_seq_0254	742	-	1	TAGAT	AP2; ERF	AT3G14230
DR005503	TF_motif_seq_0254	1099	+	1	ATCTA	AP2; ERF	AT3G14230
DR005503	TF_motif_seq_0254	1274	-	1	TAGAT	AP2; ERF	AT3G14230
DR005503	TF_motif_seq_0258	438	+	1	CCGAC	Dehydrin	U01377
DR005503	TF_motif_seq_0258	662	-	1	GTCGG	Dehydrin	U01377
DR005503	TF_motif_seq_0258	1436	-	1	GTCGG	Dehydrin	U01377
DR005503	TF_motif_seq_0267	125	+	1	GTTAC	Trihelix	AT5G01380
DR005503	TF_motif_seq_0281	196	+	1	AAGAAt	bZIP	AT1G68640
DR005503	TF_motif_seq_0281	428	-	1	aTTCTT	bZIP	AT1G68640
DR005503	TF_motif_seq_0281	1412	-	1	aTTCTT	bZIP	AT1G68640
DR005503	TF_motif_seq_0287	685	-	1	aGCAGT	bZIP	AT1G43700
DR005503	TF_motif_seq_0302	612	+	1	CAGCTg	bHLH	AT5G08130;AT3G26744
DR005503	TF_motif_seq_0302	612	-	1	cAGCTG	bHLH	AT5G08130;AT3G26744
DR005503	TF_motif_seq_0319	1251	-	1	tTTACC	Trihelix	AT1G33240
DR005503	TF_motif_seq_0331	663	+	1	tCGGGT	TCP	AT3G27010
DR005503	TFmatrixID_0977	190	+	1	TTGAAaa	C2H2	AT2G41835
DR005503	TFmatrixID_0981	145	-	1	agATTTC	C2H2	AT3G49930
DR005503	TFmatrixID_0984	679	-	1	TGGTGa	C2H2	AT2G48100
DR005503	TFmatrixID_0984	1187	-	1	TGGTGa	C2H2	AT2G48100
DR005568	TFmatrixID_0132	77	-	1	TTATTtttc	AT-Hook	AT4G21895;AT5G62260
DR005568	TFmatrixID_0132	843	-	1	TTATTttcc	AT-Hook	AT4G21895;AT5G62260
DR005568	TFmatrixID_0136	76	-	1	TTTATttt	AT-Hook	AT4G21895;AT5G62260
DR005568	TFmatrixID_0136	188	-	1	TTTATttt	AT-Hook	AT4G21895;AT5G62260
DR005568	TFmatrixID_0138	76	-	1	ttTATTTt	AT-Hook	AT4G21895;AT5G62260
DR005568	TFmatrixID_0138	188	-	1	ttTATTTt	AT-Hook	AT4G21895;AT5G62260
DR005568	TFmatrixID_0154	842	-	1	atTATTTt	AT-Hook	AT4G21895;AT5G62260
DR005568	TFmatrixID_0211	971	-	1	gAGTGTt	C2H2	AT1G27730;AT3G49930;AT3G60580;AT5G04340;AT5G43170
DR005568	TFmatrixID_0213	971	-	1	gAGTGTt	C2H2	AT1G02030;AT2G45120;AT3G19580;AT3G49930;AT3G60580;AT5G04340;AT5G43170
DR005568	TFmatrixID_0418	569	-	1	ttTATAT	TBP	AT1G55520;AT3G13445
DR005568	TFmatrixID_0418	1258	+	1	ATATAaa	TBP	AT1G55520;AT3G13445
DR005568	TFmatrixID_0419	1174	-	1	ATATAtt	TBP	AT1G55520;AT3G13445
DR005568	TFmatrixID_0424	946	+	1	gggCCCACcc	TCP	AT1G35560;AT1G58100;AT2G45680;AT3G27010;AT5G08330;AT5G23280;AT5G41030
DR005568	TFmatrixID_0429	946	+	1	gggCCCAC	TCP	AT1G35560;AT1G58100;AT2G45680;AT5G08330;AT5G23280;AT5G41030
DR005568	TFmatrixID_0430	946	+	1	gggCCCAC	TCP	AT1G67260;AT1G68800;AT2G31070;AT3G02150
DR005568	TFmatrixID_0431	946	+	1	gggCCCAC	TCP	AT1G35560;AT1G58100;AT1G72010;AT2G45680;AT5G23280
DR005568	TFmatrixID_0435	946	+	1	gggCCCAC	TCP	AT1G35560;AT2G45680;AT5G08330;AT5G23280
DR005568	TFmatrixID_0437	945	+	1	ggggCCCACc	TCP	AT1G35560;AT1G58100;AT2G45680;AT5G08330;AT5G23280
DR005568	TFmatrixID_0438	945	+	1	ggggCCCAC	TCP	AT1G35560;AT1G58100;AT1G72010;AT2G45680;AT5G08330;AT5G23280;AT5G41030
DR005568	TFmatrixID_0439	946	+	1	gggCCCAC	TCP	AT1G35560;AT1G58100;AT1G72010;AT2G45680;AT5G23280
DR005568	TFmatrixID_0616	945	+	1	ggggCCCACc	TCP	AT1G69690
DR005568	TF_motif_seq_0240	1005	-	1	CACGT	bZIP	AT3G54620;AT4G02640
DR005568	TF_motif_seq_0240	1006	+	1	ACGTC	bZIP	AT3G54620;AT4G02640
DR005568	TF_motif_seq_0241	212	-	1	CTAAT	ZF-HD	AT1G75240
DR005568	TF_motif_seq_0241	301	+	1	ATTAC	ZF-HD	AT1G75240
DR005568	TF_motif_seq_0241	333	-	1	TTAAT	ZF-HD	AT1G75240
DR005568	TF_motif_seq_0241	341	+	1	ATTAA	ZF-HD	AT1G75240
DR005568	TF_motif_seq_0241	342	-	1	TTAAT	ZF-HD	AT1G75240
DR005568	TF_motif_seq_0241	408	+	1	ATTAC	ZF-HD	AT1G75240
DR005568	TF_motif_seq_0241	424	-	1	ATAAT	ZF-HD	AT1G75240
DR005568	TF_motif_seq_0241	445	+	1	ATTAA	ZF-HD	AT1G75240
DR005568	TF_motif_seq_0241	832	-	1	GTAAT	ZF-HD	AT1G75240
DR005568	TF_motif_seq_0241	835	-	1	ATAAT	ZF-HD	AT1G75240
DR005568	TF_motif_seq_0241	842	+	1	ATTAT	ZF-HD	AT1G75240
DR005568	TF_motif_seq_0241	900	-	1	GTAAT	ZF-HD	AT1G75240
DR005568	TF_motif_seq_0241	1163	+	1	ATTAT	ZF-HD	AT1G75240
DR005568	TF_motif_seq_0241	1166	+	1	ATTAT	ZF-HD	AT1G75240
DR005568	TF_motif_seq_0241	1171	+	1	ATTAT	ZF-HD	AT1G75240
DR005568	TF_motif_seq_0241	1178	+	1	ATTAA	ZF-HD	AT1G75240
DR005568	TF_motif_seq_0241	1193	-	1	ATAAT	ZF-HD	AT1G75240
DR005568	TF_motif_seq_0241	1196	+	1	ATTAA	ZF-HD	AT1G75240
DR005568	TF_motif_seq_0241	1229	+	1	ATTAA	ZF-HD	AT1G75240
DR005568	TF_motif_seq_0241	1243	-	1	ATAAT	ZF-HD	AT1G75240
DR005568	TF_motif_seq_0241	1246	-	1	ATAAT	ZF-HD	AT1G75240
DR005568	TF_motif_seq_0241	1270	-	1	GTAAT	ZF-HD	AT1G75240
DR005568	TF_motif_seq_0244	432	-	1	TGTAC	SBP	AT2G33810;AT2G47070
DR005568	TF_motif_seq_0244	433	+	1	GTACA	SBP	AT2G33810;AT2G47070
DR005568	TF_motif_seq_0251	514	+	1	ACCCG	TCP	AT3G27010
DR005568	TF_motif_seq_0251	722	-	1	CGGGT	TCP	AT3G27010
DR005568	TF_motif_seq_0251	1086	-	1	CGGGT	TCP	AT3G27010
DR005568	TF_motif_seq_0254	776	+	1	ATCTA	AP2; ERF	AT3G14230
DR005568	TF_motif_seq_0254	904	-	1	TAGAT	AP2; ERF	AT3G14230
DR005568	TF_motif_seq_0258	516	+	1	CCGAC	Dehydrin	U01377
DR005568	TF_motif_seq_0258	851	+	1	CCGAC	Dehydrin	U01377
DR005568	TF_motif_seq_0258	1001	+	1	CCGAC	Dehydrin	U01377
DR005568	TF_motif_seq_0271	498	-	1	CGTCA	bZIP	AT1G77920;AT3G12250;AT5G06950;AT5G06960;AT5G10030;AT5G65210;AT1G22070
DR005568	TF_motif_seq_0287	522	+	1	ACGGCt	bZIP	AT1G43700
DR005568	TF_motif_seq_0287	1469	-	1	aGCTGT	bZIP	AT1G43700
DR005568	TF_motif_seq_0298	279	-	1	cATGTG	bHLH	AT1G32640
DR005568	TF_motif_seq_0301	279	-	1	cATGTG	bHLH	AT1G32640
DR005568	TF_motif_seq_0302	66	+	1	CATATg	bHLH	AT5G08130;AT3G26744
DR005568	TF_motif_seq_0302	66	-	1	cATATG	bHLH	AT5G08130;AT3G26744
DR005568	TF_motif_seq_0302	279	+	1	CATGTg	bHLH	AT5G08130;AT3G26744
DR005568	TF_motif_seq_0302	279	-	1	cATGTG	bHLH	AT5G08130;AT3G26744
DR005568	TF_motif_seq_0302	1219	+	1	CATTTg	bHLH	AT5G08130;AT3G26744
DR005568	TF_motif_seq_0302	1219	-	1	cATTTG	bHLH	AT5G08130;AT3G26744
DR005568	TF_motif_seq_0319	1352	-	1	tTTACC	Trihelix	AT1G33240
DR005568	TF_motif_seq_0331	514	-	1	ACCCGa	TCP	AT3G27010
DR005568	TF_motif_seq_0331	721	+	1	cCGGGT	TCP	AT3G27010
DR005568	TF_motif_seq_0331	1085	+	1	tCGGGT	TCP	AT3G27010
DR005568	TFmatrixID_0952	893	+	1	agTAGTAg	C2H2	AT3G60580
DR005568	TFmatrixID_0977	592	-	1	ttTTCAA	C2H2	AT2G41835
DR005568	TFmatrixID_0977	872	-	1	ttTTCAA	C2H2	AT2G41835
DR005568	TFmatrixID_1407	170	-	1	gtgggtCCCAC	TCP	AT5G23280
DR005568	TFmatrixID_1411	170	-	1	gtgggtCCCAC	TCP	AT2G45680
DR005568	TFmatrixID_1412	170	+	1	gtgggtCCCACa	TCP	AT3G27010
DR005568	TFmatrixID_1559	944	+	1	cggggCCCACc	TCP	AT2G45680
DR007064	TFmatrixID_0001	292	+	1	tAATTAatta	AT-Hook	AT1G63480
DR007064	TFmatrixID_0001	292	-	1	taatTAATTa	AT-Hook	AT1G63480
DR007064	TFmatrixID_0001	296	+	1	tAATTAatta	AT-Hook	AT1G63480
DR007064	TFmatrixID_0001	296	-	1	taatTAATTa	AT-Hook	AT1G63480
DR007064	TFmatrixID_0002	32	+	1	gaTAATTatt	AT-Hook	AT1G63480
DR007064	TFmatrixID_0007	292	+	1	tAATTAatta	AT-Hook	AT4G35390
DR007064	TFmatrixID_0007	292	-	1	taatTAATTa	AT-Hook	AT4G35390
DR007064	TFmatrixID_0007	296	+	1	tAATTAatta	AT-Hook	AT4G35390
DR007064	TFmatrixID_0007	296	-	1	taatTAATTa	AT-Hook	AT4G35390
DR007064	TFmatrixID_0131	825	-	1	TTTATtcac	AT-Hook	AT1G19485;AT1G48610
DR007064	TFmatrixID_0132	805	+	1	gaaaAATAA	AT-Hook	AT4G21895;AT5G62260
DR007064	TFmatrixID_0135	1387	-	1	ATTTTtat	AT-Hook	AT4G21895;AT5G62260
DR007064	TFmatrixID_0137	531	+	1	aaaAATAT	AT-Hook	AT4G21895;AT5G62260
DR007064	TFmatrixID_0140	834	+	1	aaaAAAAT	AT-Hook	AT4G21895;AT5G62260
DR007064	TFmatrixID_0140	1016	-	1	ATTTTttt	AT-Hook	AT4G21895;AT5G62260
DR007064	TFmatrixID_0148	725	-	1	aATTTTtt	AT-Hook	AT1G19485;AT1G48610
DR007064	TFmatrixID_0148	1015	-	1	aATTTTtt	AT-Hook	AT1G19485;AT1G48610
DR007064	TFmatrixID_0152	725	-	1	AATTTtt	AT-Hook	AT1G19485;AT1G48610
DR007064	TFmatrixID_0152	1015	-	1	AATTTtt	AT-Hook	AT1G19485;AT1G48610
DR007064	TFmatrixID_0153	1387	-	1	ATTTTtat	AT-Hook	AT4G21895;AT5G62260
DR007064	TFmatrixID_0154	807	+	1	aAAATAat	AT-Hook	AT4G21895;AT5G62260
DR007064	TFmatrixID_0262	1205	+	1	tgTGATCaa	GATA	AT3G06740;AT3G16870;AT4G16141;AT4G26150;AT5G26930;AT5G49300;AT5G56860
DR007064	TFmatrixID_0404	266	-	1	gcCGTACaa	SBP	AT1G69170;AT2G42200;AT2G47070;AT3G15270
DR007064	TFmatrixID_0405	266	-	1	gcCGTACa	SBP	AT1G69170;AT2G42200;AT2G47070;AT3G57920;AT3G60030;AT5G43270;AT5G50570;AT5G50670
DR007064	TFmatrixID_0408	266	-	1	gcCGTACaa	SBP	AT1G27370;AT1G69170;AT2G42200;AT2G47070;AT3G57920;AT5G43270;AT5G50570;AT5G50670
DR007064	TFmatrixID_0418	819	-	1	ttTATAT	TBP	AT1G55520;AT3G13445
DR007064	TFmatrixID_0418	863	+	1	ATATAaa	TBP	AT1G55520;AT3G13445
DR007064	TFmatrixID_0418	879	+	1	ATATAaa	TBP	AT1G55520;AT3G13445
DR007064	TFmatrixID_0571	864	+	1	tATAAAta	TBP	AT1G55520;AT3G13445
DR007064	TFmatrixID_0571	880	+	1	tATAAAta	TBP	AT1G55520;AT3G13445
DR007064	TF_motif_seq_0240	619	-	1	CACGT	bZIP	AT3G54620;AT4G02640
DR007064	TF_motif_seq_0240	620	+	1	ACGTT	bZIP	AT3G54620;AT4G02640
DR007064	TF_motif_seq_0241	11	-	1	CTAAT	ZF-HD	AT1G75240
DR007064	TF_motif_seq_0241	33	-	1	ATAAT	ZF-HD	AT1G75240
DR007064	TF_motif_seq_0241	36	+	1	ATTAT	ZF-HD	AT1G75240
DR007064	TF_motif_seq_0241	39	+	1	ATTAT	ZF-HD	AT1G75240
DR007064	TF_motif_seq_0241	42	+	1	ATTAT	ZF-HD	AT1G75240
DR007064	TF_motif_seq_0241	63	-	1	TTAAT	ZF-HD	AT1G75240
DR007064	TF_motif_seq_0241	81	+	1	ATTAT	ZF-HD	AT1G75240
DR007064	TF_motif_seq_0241	100	-	1	TTAAT	ZF-HD	AT1G75240
DR007064	TF_motif_seq_0241	121	-	1	TTAAT	ZF-HD	AT1G75240
DR007064	TF_motif_seq_0241	149	-	1	CTAAT	ZF-HD	AT1G75240
DR007064	TF_motif_seq_0241	257	+	1	ATTAT	ZF-HD	AT1G75240
DR007064	TF_motif_seq_0241	290	+	1	ATTAA	ZF-HD	AT1G75240
DR007064	TF_motif_seq_0241	291	-	1	TTAAT	ZF-HD	AT1G75240
DR007064	TF_motif_seq_0241	294	+	1	ATTAA	ZF-HD	AT1G75240
DR007064	TF_motif_seq_0241	295	-	1	TTAAT	ZF-HD	AT1G75240
DR007064	TF_motif_seq_0241	298	+	1	ATTAA	ZF-HD	AT1G75240
DR007064	TF_motif_seq_0241	299	-	1	TTAAT	ZF-HD	AT1G75240
DR007064	TF_motif_seq_0241	302	+	1	ATTAG	ZF-HD	AT1G75240
DR007064	TF_motif_seq_0241	337	-	1	TTAAT	ZF-HD	AT1G75240
DR007064	TF_motif_seq_0241	415	-	1	CTAAT	ZF-HD	AT1G75240
DR007064	TF_motif_seq_0241	466	+	1	ATTAC	ZF-HD	AT1G75240
DR007064	TF_motif_seq_0241	495	-	1	GTAAT	ZF-HD	AT1G75240
DR007064	TF_motif_seq_0241	498	+	1	ATTAA	ZF-HD	AT1G75240
DR007064	TF_motif_seq_0241	723	-	1	TTAAT	ZF-HD	AT1G75240
DR007064	TF_motif_seq_0241	763	-	1	TTAAT	ZF-HD	AT1G75240
DR007064	TF_motif_seq_0241	780	-	1	TTAAT	ZF-HD	AT1G75240
DR007064	TF_motif_seq_0241	783	-	1	ATAAT	ZF-HD	AT1G75240
DR007064	TF_motif_seq_0241	793	-	1	ATAAT	ZF-HD	AT1G75240
DR007064	TF_motif_seq_0241	796	-	1	ATAAT	ZF-HD	AT1G75240
DR007064	TF_motif_seq_0241	810	-	1	ATAAT	ZF-HD	AT1G75240
DR007064	TF_motif_seq_0241	1252	-	1	CTAAT	ZF-HD	AT1G75240
DR007064	TF_motif_seq_0244	268	-	1	CGTAC	SBP	AT2G33810;AT2G47070
DR007064	TF_motif_seq_0244	269	+	1	GTACA	SBP	AT2G33810;AT2G47070
DR007064	TF_motif_seq_0244	411	-	1	GGTAC	SBP	AT2G33810;AT2G47070
DR007064	TF_motif_seq_0244	412	+	1	GTACT	SBP	AT2G33810;AT2G47070
DR007064	TF_motif_seq_0244	615	-	1	GGTAC	SBP	AT2G33810;AT2G47070
DR007064	TF_motif_seq_0244	616	+	1	GTACA	SBP	AT2G33810;AT2G47070
DR007064	TF_motif_seq_0254	147	+	1	ATCTA	AP2; ERF	AT3G14230
DR007064	TF_motif_seq_0254	214	+	1	ATCTA	AP2; ERF	AT3G14230
DR007064	TF_motif_seq_0254	260	+	1	ATCTA	AP2; ERF	AT3G14230
DR007064	TF_motif_seq_0254	344	+	1	ATCTA	AP2; ERF	AT3G14230
DR007064	TF_motif_seq_0254	476	+	1	ATCTA	AP2; ERF	AT3G14230
DR007064	TF_motif_seq_0254	664	-	1	TAGAT	AP2; ERF	AT3G14230
DR007064	TF_motif_seq_0254	697	-	1	TAGAT	AP2; ERF	AT3G14230
DR007064	TF_motif_seq_0258	427	+	1	CCGAC	Dehydrin	U01377
DR007064	TF_motif_seq_0267	539	-	1	GTAAC	Trihelix	AT5G01380
DR007064	TF_motif_seq_0267	1222	+	1	GTTAC	Trihelix	AT5G01380
DR007064	TF_motif_seq_0271	1179	+	1	TGACG	bZIP	AT1G77920;AT3G12250;AT5G06950;AT5G06960;AT5G10030;AT5G65210;AT1G22070
DR007064	TF_motif_seq_0281	748	+	1	AAGAAt	bZIP	AT1G68640
DR007064	TF_motif_seq_0281	930	-	1	aTTCTT	bZIP	AT1G68640
DR007064	TF_motif_seq_0281	1255	-	1	aTTCTT	bZIP	AT1G68640
DR007064	TF_motif_seq_0281	1271	+	1	AAGAAt	bZIP	AT1G68640
DR007064	TF_motif_seq_0281	1275	-	1	aTTCTT	bZIP	AT1G68640
DR007064	TF_motif_seq_0287	1481	-	1	aGCAGT	bZIP	AT1G43700
DR007064	TF_motif_seq_0298	20	+	1	CACATg	bHLH	AT1G32640
DR007064	TF_motif_seq_0301	20	+	1	CACATg	bHLH	AT1G32640
DR007064	TF_motif_seq_0301	707	-	1	cAAGTG	bHLH	AT1G32640
DR007064	TF_motif_seq_0302	20	+	1	CACATg	bHLH	AT5G08130;AT3G26744
DR007064	TF_motif_seq_0302	20	-	1	cACATG	bHLH	AT5G08130;AT3G26744
DR007064	TF_motif_seq_0302	406	+	1	CATTTg	bHLH	AT5G08130;AT3G26744
DR007064	TF_motif_seq_0302	406	-	1	cATTTG	bHLH	AT5G08130;AT3G26744
DR007064	TF_motif_seq_0302	707	+	1	CAAGTg	bHLH	AT5G08130;AT3G26744
DR007064	TF_motif_seq_0302	707	-	1	cAAGTG	bHLH	AT5G08130;AT3G26744
DR007064	TF_motif_seq_0302	1211	+	1	CAATTg	bHLH	AT5G08130;AT3G26744
DR007064	TF_motif_seq_0302	1211	-	1	cAATTG	bHLH	AT5G08130;AT3G26744
DR007064	TFmatrixID_0952	5	-	1	cTACTAct	C2H2	AT3G60580
DR007064	TFmatrixID_0968	637	-	1	tAACTGaaatt	C2H2	AT1G13400
DR007064	TFmatrixID_0977	922	-	1	ttTTCAA	C2H2	AT2G41835
DR007064	TFmatrixID_0984	1023	+	1	tCACCA	C2H2	AT2G48100
DR007064	TFmatrixID_1508	290	+	1	attAATTAatt	ZF-HD	AT5G39760
DR007064	TFmatrixID_1508	293	-	1	aatTAATTaat	ZF-HD	AT5G39760
DR007064	TFmatrixID_1508	294	+	1	attAATTAatt	ZF-HD	AT5G39760
DR007290	TFmatrixID_0066	1253	+	1	tCACCGact	AP2; ERF	AT1G22190;AT1G36060;AT1G75490;AT2G40340;AT2G40350;AT3G57600;AT5G05410;AT5G18450
DR007290	TFmatrixID_0136	132	+	1	aaaATAAA	AT-Hook	AT4G21895;AT5G62260
DR007290	TFmatrixID_0136	452	-	1	TTTATttt	AT-Hook	AT4G21895;AT5G62260
DR007290	TFmatrixID_0136	536	-	1	TTTATttt	AT-Hook	AT4G21895;AT5G62260
DR007290	TFmatrixID_0136	583	-	1	TTTATttt	AT-Hook	AT4G21895;AT5G62260
DR007290	TFmatrixID_0138	132	+	1	aAAATAaa	AT-Hook	AT4G21895;AT5G62260
DR007290	TFmatrixID_0138	452	-	1	ttTATTTt	AT-Hook	AT4G21895;AT5G62260
DR007290	TFmatrixID_0138	536	-	1	ttTATTTt	AT-Hook	AT4G21895;AT5G62260
DR007290	TFmatrixID_0138	583	-	1	ttTATTTt	AT-Hook	AT4G21895;AT5G62260
DR007290	TFmatrixID_0140	137	+	1	aaaAAAAT	AT-Hook	AT4G21895;AT5G62260
DR007290	TFmatrixID_0140	455	-	1	ATTTTttt	AT-Hook	AT4G21895;AT5G62260
DR007290	TFmatrixID_0140	586	-	1	ATTTTttt	AT-Hook	AT4G21895;AT5G62260
DR007290	TFmatrixID_0140	628	+	1	aaaAAAAT	AT-Hook	AT4G21895;AT5G62260
DR007290	TFmatrixID_0148	138	+	1	aaAAAATt	AT-Hook	AT1G19485;AT1G48610
DR007290	TFmatrixID_0148	163	+	1	aaAAAATt	AT-Hook	AT1G19485;AT1G48610
DR007290	TFmatrixID_0148	351	-	1	aATTTTtt	AT-Hook	AT1G19485;AT1G48610
DR007290	TFmatrixID_0148	629	+	1	aaAAAATt	AT-Hook	AT1G19485;AT1G48610
DR007290	TFmatrixID_0152	139	+	1	aaAAATT	AT-Hook	AT1G19485;AT1G48610
DR007290	TFmatrixID_0152	164	+	1	aaAAATT	AT-Hook	AT1G19485;AT1G48610
DR007290	TFmatrixID_0152	351	-	1	AATTTtt	AT-Hook	AT1G19485;AT1G48610
DR007290	TFmatrixID_0152	630	+	1	aaAAATT	AT-Hook	AT1G19485;AT1G48610
DR007290	TFmatrixID_0159	744	-	1	cCACGTg	bHLH	AT1G09530;AT2G24260;AT2G46970;AT4G28790;AT4G28800;AT4G28811;AT4G28815;AT4G30980;AT5G58010;AT5G61270;AT5G67110
DR007290	TFmatrixID_0159	1287	-	1	cCACGTg	bHLH	AT1G09530;AT2G24260;AT2G46970;AT4G28790;AT4G28800;AT4G28811;AT4G28815;AT4G30980;AT5G58010;AT5G61270;AT5G67110
DR007290	TFmatrixID_0164	743	+	1	tcCACGTgat	bHLH	AT2G20180;AT2G24260;AT2G46970;AT4G28790;AT4G28800;AT4G28811;AT4G28815;AT4G30980;AT5G58010;AT5G67110
DR007290	TFmatrixID_0164	743	-	1	tccACGTGat	bHLH	AT2G20180;AT2G24260;AT2G46970;AT4G28790;AT4G28800;AT4G28811;AT4G28815;AT4G30980;AT5G58010;AT5G67110
DR007290	TFmatrixID_0176	1158	+	1	cccACTTGg	bHLH	AT1G05805;AT1G35460;AT1G51140;AT2G24260;AT2G42280;AT2G43140;AT4G09180;AT4G30980
DR007290	TFmatrixID_0187	1287	+	1	ccACGTGtcg	bZIP	AT2G36270
DR007290	TFmatrixID_0202	1287	-	1	ccACGTGt	bZIP	AT1G03970;AT5G44080
DR007290	TFmatrixID_0216	179	-	1	gAGTGAa	C2H2	AT2G28710;AT2G37430;AT3G46070;AT3G46080;AT5G04390
DR007290	TFmatrixID_0216	833	+	1	tTCACTc	C2H2	AT2G28710;AT2G37430;AT3G46070;AT3G46080;AT5G04390
DR007290	TFmatrixID_0263	17	+	1	AGATCaa	GATA	AT3G21175;AT4G24470
DR007290	TFmatrixID_0263	226	+	1	AGATCaa	GATA	AT3G21175;AT4G24470
DR007290	TFmatrixID_0263	1082	+	1	AGATCaa	GATA	AT3G21175;AT4G24470
DR007290	TFmatrixID_0489	1287	+	1	cCACGTgt	bZIP	AT2G35530
DR007290	TFmatrixID_0507	744	-	1	ccACGTGa	bHLH	AT2G24260;AT3G59060;AT4G28790;AT4G28800;AT4G28811;AT4G28815;AT4G30980;AT5G61270;AT5G67110
DR007290	TF_motif_seq_0240	275	-	1	GACGT	bZIP	AT3G54620;AT4G02640
DR007290	TF_motif_seq_0240	276	+	1	ACGTC	bZIP	AT3G54620;AT4G02640
DR007290	TF_motif_seq_0240	745	-	1	CACGT	bZIP	AT3G54620;AT4G02640
DR007290	TF_motif_seq_0240	746	+	1	ACGTG	bZIP	AT3G54620;AT4G02640
DR007290	TF_motif_seq_0240	1288	-	1	CACGT	bZIP	AT3G54620;AT4G02640
DR007290	TF_motif_seq_0240	1289	+	1	ACGTG	bZIP	AT3G54620;AT4G02640
DR007290	TF_motif_seq_0241	1	+	1	ATTAC	ZF-HD	AT1G75240
DR007290	TF_motif_seq_0241	34	-	1	ATAAT	ZF-HD	AT1G75240
DR007290	TF_motif_seq_0241	100	-	1	CTAAT	ZF-HD	AT1G75240
DR007290	TF_motif_seq_0241	190	-	1	ATAAT	ZF-HD	AT1G75240
DR007290	TF_motif_seq_0241	321	-	1	CTAAT	ZF-HD	AT1G75240
DR007290	TF_motif_seq_0241	340	+	1	ATTAC	ZF-HD	AT1G75240
DR007290	TF_motif_seq_0241	464	-	1	ATAAT	ZF-HD	AT1G75240
DR007290	TF_motif_seq_0241	474	+	1	ATTAT	ZF-HD	AT1G75240
DR007290	TF_motif_seq_0241	510	-	1	TTAAT	ZF-HD	AT1G75240
DR007290	TF_motif_seq_0241	515	-	1	TTAAT	ZF-HD	AT1G75240
DR007290	TF_motif_seq_0241	763	-	1	ATAAT	ZF-HD	AT1G75240
DR007290	TF_motif_seq_0241	842	+	1	ATTAC	ZF-HD	AT1G75240
DR007290	TF_motif_seq_0241	865	-	1	CTAAT	ZF-HD	AT1G75240
DR007290	TF_motif_seq_0241	873	+	1	ATTAG	ZF-HD	AT1G75240
DR007290	TF_motif_seq_0241	1055	+	1	ATTAA	ZF-HD	AT1G75240
DR007290	TF_motif_seq_0241	1056	-	1	TTAAT	ZF-HD	AT1G75240
DR007290	TF_motif_seq_0241	1422	+	1	ATTAT	ZF-HD	AT1G75240
DR007290	TF_motif_seq_0244	194	-	1	TGTAC	SBP	AT2G33810;AT2G47070
DR007290	TF_motif_seq_0244	195	+	1	GTACC	SBP	AT2G33810;AT2G47070
DR007290	TF_motif_seq_0244	283	-	1	TGTAC	SBP	AT2G33810;AT2G47070
DR007290	TF_motif_seq_0244	284	+	1	GTACG	SBP	AT2G33810;AT2G47070
DR007290	TF_motif_seq_0251	199	-	1	CGGGT	TCP	AT3G27010
DR007290	TF_motif_seq_0258	687	-	1	GTCGG	Dehydrin	U01377
DR007290	TF_motif_seq_0258	1256	+	1	CCGAC	Dehydrin	U01377
DR007290	TF_motif_seq_0258	1353	-	1	GTCGG	Dehydrin	U01377
DR007290	TF_motif_seq_0267	639	+	1	GTTAC	Trihelix	AT5G01380
DR007290	TF_motif_seq_0267	1323	+	1	GTTAC	Trihelix	AT5G01380
DR007290	TF_motif_seq_0271	898	+	1	TGACG	bZIP	AT1G77920;AT3G12250;AT5G06950;AT5G06960;AT5G10030;AT5G65210;AT1G22070
DR007290	TF_motif_seq_0281	336	+	1	AAGAAt	bZIP	AT1G68640
DR007290	TF_motif_seq_0281	647	-	1	aTTCTT	bZIP	AT1G68640
DR007290	TF_motif_seq_0300	745	+	1	CACGTg	bHLH	AT1G09530;AT2G20180;AT4G17880;AT5G46760
DR007290	TF_motif_seq_0300	745	-	1	cACGTG	bHLH	AT1G09530;AT2G20180;AT4G17880;AT5G46760
DR007290	TF_motif_seq_0300	1288	+	1	CACGTg	bHLH	AT1G09530;AT2G20180;AT4G17880;AT5G46760
DR007290	TF_motif_seq_0300	1288	-	1	cACGTG	bHLH	AT1G09530;AT2G20180;AT4G17880;AT5G46760
DR007290	TF_motif_seq_0301	745	+	1	CACGTg	bHLH	AT1G32640
DR007290	TF_motif_seq_0301	745	-	1	cACGTG	bHLH	AT1G32640
DR007290	TF_motif_seq_0301	1160	+	1	CACTTg	bHLH	AT1G32640
DR007290	TF_motif_seq_0301	1288	+	1	CACGTg	bHLH	AT1G32640
DR007290	TF_motif_seq_0301	1288	-	1	cACGTG	bHLH	AT1G32640
DR007290	TF_motif_seq_0302	726	+	1	CAAATg	bHLH	AT5G08130;AT3G26744
DR007290	TF_motif_seq_0302	726	-	1	cAAATG	bHLH	AT5G08130;AT3G26744
DR007290	TF_motif_seq_0302	745	+	1	CACGTg	bHLH	AT5G08130;AT3G26744
[truncated: 9,276 more rows]
