# Supplementary material for: Genome-Wide Identification and Analysis of WRKY Gene Family in Melastoma dodecandrum
Source: Int J Mol Sci. 2023 Oct 5;24(19):14904. doi: 10.3390/ijms241914904 (PMC10573167; doi:10.3390/ijms241914904)
Supplement: Supplementary file 1 [file ijms-24-14904-s001.zip › Table S3 Cis-Acting elements in the promoters of MedWRKY genes.xlsx]

## Sheet: Sheet1
Table S3. Cis-Acting elements in the promoters of MedWRKY genes.
Sequence ID	Site Name	Sequence	Position	Matrix score	Strand	Cis-Acting Regulatory Element
DR000126	G-Box	CACGTT	1023	6	-	cis-acting regulatory element involved in light responsiveness
DR000126	LTR	CCGAAA	429	6	-	cis-acting element involved in low-temperature responsiveness
DR000126	LTR	CCGAAA	1176	6	-	cis-acting element involved in low-temperature responsiveness
DR000126	LTR	CCGAAA	1374	6	-	cis-acting element involved in low-temperature responsiveness
DR000126	TCA-element	CCATCTTTTT	191	9	+	cis-acting element involved in salicylic acid responsiveness
DR000126	ABRE	AACCCGG	235	7	+	cis-acting element involved in the abscisic acid responsiveness
DR000126	ABRE	ACGTG	1024	5	+	cis-acting element involved in the abscisic acid responsiveness
DR000126	TC-rich repeats	GTTTTCTTAC	706	9	+	cis-acting element involved in defense and stress responsiveness
DR000126	MBS	CAACTG	1476	6	-	MYB binding site involved in drought-inducibility
DR000126	GT1-motif	GGTTAA	406	6	+	light responsive element
DR000126	GT1-motif	GGTTAAT	1386	7	+	light responsive element
DR000126	CGTCA-motif	CGTCA	475	5	+	cis-acting regulatory element involved in the MeJA-responsiveness
DR000126	TGACG-motif	TGACG	475	5	-	cis-acting regulatory element involved in the MeJA-responsiveness
DR000126	CAT-box	GCCACT	995	6	-	cis-acting regulatory element related to meristem expression
DR000338	G-box	CACGAC	591	6	+	cis-acting regulatory element involved in light responsiveness
DR000338	G-Box	CACGTT	666	6	-	cis-acting regulatory element involved in light responsiveness
DR000338	G-box	TACGTG	969	6	+	cis-acting regulatory element involved in light responsiveness
DR000338	MRE	AACCTAA	1055	7	+	MYB binding site involved in light responsiveness
DR000338	LTR	CCGAAA	629	6	+	cis-acting element involved in low-temperature responsiveness
DR000338	TCA-element	CCATCTTTTT	1031	9	+	cis-acting element involved in salicylic acid responsiveness
DR000338	ABRE	ACGTG	667	5	+	cis-acting element involved in the abscisic acid responsiveness
DR000338	ABRE	GACACGTACGT	966	10	-	cis-acting element involved in the abscisic acid responsiveness
DR000338	ABRE	ACGTG	970	5	+	cis-acting element involved in the abscisic acid responsiveness
DR000338	TGA-element	AACGAC	704	6	-	auxin-responsive element
DR000338	TGA-element	AACGAC	1088	6	+	auxin-responsive element
DR000338	TGA-element	AACGAC	1347	6	-	auxin-responsive element
DR000338	AuxRR-core	GGTCCAT	313	7	-	cis-acting regulatory element involved in auxin responsiveness
DR000338	TC-rich repeats	GTTTTCTTAC	541	9	+	cis-acting element involved in defense and stress responsiveness
DR000338	MBS	CAACTG	553	6	+	MYB binding site involved in drought-inducibility
DR000338	GARE-motif	TCTGTTG	1072	7	-	gibberellin-responsive element
DR000338	CGTCA-motif	CGTCA	77	5	+	cis-acting regulatory element involved in the MeJA-responsiveness
DR000338	TGACG-motif	TGACG	77	5	-	cis-acting regulatory element involved in the MeJA-responsiveness
DR000338	CGTCA-motif	CGTCA	470	5	-	cis-acting regulatory element involved in the MeJA-responsiveness
DR000338	TGACG-motif	TGACG	470	5	+	cis-acting regulatory element involved in the MeJA-responsiveness
DR000465	G-box	CACGAC	116	6	+	cis-acting regulatory element involved in light responsiveness
DR000465	G-Box	CACGTG	123	6	+	cis-acting regulatory element involved in light responsiveness
DR000465	G-box	CACGTG	123	6	+	cis-acting regulatory element involved in light responsiveness
DR000465	G-Box	CACGTT	395	6	+	cis-acting regulatory element involved in light responsiveness
DR000465	G-Box	CACGTG	419	6	+	cis-acting regulatory element involved in light responsiveness
DR000465	G-box	CACGTG	419	6	+	cis-acting regulatory element involved in light responsiveness
DR000465	G-box	CACGTC	499	6	+	cis-acting regulatory element involved in light responsiveness
DR000465	G-box	TACGTG	633	6	-	cis-acting regulatory element involved in light responsiveness
DR000465	G-box	CACGAC	831	6	+	cis-acting regulatory element involved in light responsiveness
DR000465	LTR	CCGAAA	251	6	-	cis-acting element involved in low-temperature responsiveness
DR000465	ABRE	CACGTG	123	6	+	cis-acting element involved in the abscisic acid responsiveness
DR000465	ABRE	ACGTG	124	5	+	cis-acting element involved in the abscisic acid responsiveness
DR000465	ABRE	ACGTG	395	5	-	cis-acting element involved in the abscisic acid responsiveness
DR000465	ABRE	CACGTG	419	6	+	cis-acting element involved in the abscisic acid responsiveness
DR000465	ABRE	ACGTG	420	5	+	cis-acting element involved in the abscisic acid responsiveness
DR000465	ABRE	ACGTG	499	5	-	cis-acting element involved in the abscisic acid responsiveness
DR000465	ABRE	ACGTG	633	5	-	cis-acting element involved in the abscisic acid responsiveness
DR000465	ABRE	GCCGCGTGGC	722	10	-	cis-acting element involved in the abscisic acid responsiveness
DR000465	AuxRR-core	GGTCCAT	1066	7	-	cis-acting regulatory element involved in auxin responsiveness
DR000465	CGTCA-motif	CGTCA	284	5	-	cis-acting regulatory element involved in the MeJA-responsiveness
DR000465	TGACG-motif	TGACG	284	5	+	cis-acting regulatory element involved in the MeJA-responsiveness
DR000465	CGTCA-motif	CGTCA	756	5	-	cis-acting regulatory element involved in the MeJA-responsiveness
DR000465	TGACG-motif	TGACG	756	5	+	cis-acting regulatory element involved in the MeJA-responsiveness
DR000465	CGTCA-motif	CGTCA	993	5	+	cis-acting regulatory element involved in the MeJA-responsiveness
DR000465	TGACG-motif	TGACG	993	5	-	cis-acting regulatory element involved in the MeJA-responsiveness
DR000465	CAT-box	GCCACT	536	6	-	cis-acting regulatory element related to meristem expression
DR000843	G-box	CACGAC	83	6	-	cis-acting regulatory element involved in light responsiveness
DR000843	G-box	CACGAC	347	6	+	cis-acting regulatory element involved in light responsiveness
DR000843	G-box	CAGACGTGGCA	517	10	-	cis-acting regulatory element involved in light responsiveness
DR000843	G-box	CACGTC	520	6	+	cis-acting regulatory element involved in light responsiveness
DR000843	G-box	CACGTG	1026	6	-	cis-acting regulatory element involved in light responsiveness
DR000843	G-Box	CACGTG	1026	6	-	cis-acting regulatory element involved in light responsiveness
DR000843	G-Box	CACGTT	1178	6	+	cis-acting regulatory element involved in light responsiveness
DR000843	LTR	CCGAAA	114	6	-	cis-acting element involved in low-temperature responsiveness
DR000843	LTR	CCGAAA	1056	6	-	cis-acting element involved in low-temperature responsiveness
DR000843	ABRE	AACCCGG	280	7	+	cis-acting element involved in the abscisic acid responsiveness
DR000843	ABRE	ACGTG	520	5	-	cis-acting element involved in the abscisic acid responsiveness
DR000843	ABRE	CACGTG	1026	6	-	cis-acting element involved in the abscisic acid responsiveness
DR000843	ABRE	ACGTG	1027	5	+	cis-acting element involved in the abscisic acid responsiveness
DR000843	ABRE	ACGTG	1178	5	-	cis-acting element involved in the abscisic acid responsiveness
DR000843	TGA-element	AACGAC	1217	6	-	auxin-responsive element
DR000843	CGTCA-motif	CGTCA	581	5	+	cis-acting regulatory element involved in the MeJA-responsiveness
DR000843	TGACG-motif	TGACG	581	5	-	cis-acting regulatory element involved in the MeJA-responsiveness
DR000843	CGTCA-motif	CGTCA	839	5	-	cis-acting regulatory element involved in the MeJA-responsiveness
DR000843	TGACG-motif	TGACG	839	5	+	cis-acting regulatory element involved in the MeJA-responsiveness
DR000843	CGTCA-motif	CGTCA	960	5	+	cis-acting regulatory element involved in the MeJA-responsiveness
DR000843	TGACG-motif	TGACG	960	5	-	cis-acting regulatory element involved in the MeJA-responsiveness
DR001594	G-box	CACGAC	657	6	+	cis-acting regulatory element involved in light responsiveness
DR001594	G-Box	CACGTT	892	6	+	cis-acting regulatory element involved in light responsiveness
DR001594	LTR	CCGAAA	757	6	-	cis-acting element involved in low-temperature responsiveness
DR001594	ABRE	ACGTG	892	5	-	cis-acting element involved in the abscisic acid responsiveness
DR001594	MBS	CAACTG	481	6	-	MYB binding site involved in drought-inducibility
DR001594	MBS	CAACTG	839	6	+	MYB binding site involved in drought-inducibility
DR001594	P-box	CCTTTTG	630	7	-	gibberellin-responsive element
DR001594	GARE-motif	TCTGTTG	1385	7	-	gibberellin-responsive element
DR001594	ACE	GACACGTATG	602	9	-	cis-acting element involved in light responsiveness
DR001594	CGTCA-motif	CGTCA	1067	5	+	cis-acting regulatory element involved in the MeJA-responsiveness
DR001594	TGACG-motif	TGACG	1067	5	-	cis-acting regulatory element involved in the MeJA-responsiveness
DR001594	CGTCA-motif	CGTCA	1317	5	-	cis-acting regulatory element involved in the MeJA-responsiveness
DR001594	TGACG-motif	TGACG	1317	5	+	cis-acting regulatory element involved in the MeJA-responsiveness
DR001745	G-box	CACGAC	1229	6	-	cis-acting regulatory element involved in light responsiveness
DR001745	LTR	CCGAAA	1024	6	-	cis-acting element involved in low-temperature responsiveness
DR001745	MBS	CAACTG	302	6	+	MYB binding site involved in drought-inducibility
DR001745	MBS	CAACTG	577	6	+	MYB binding site involved in drought-inducibility
DR001745	MBS	CAACTG	1308	6	-	MYB binding site involved in drought-inducibility
DR001745	GARE-motif	TCTGTTG	308	7	-	gibberellin-responsive element
DR001759	G-box	CACGAC	42	6	+	cis-acting regulatory element involved in light responsiveness
DR001759	G-Box	CACGTG	307	6	+	cis-acting regulatory element involved in light responsiveness
DR001759	G-box	CACGTG	307	6	+	cis-acting regulatory element involved in light responsiveness
DR001759	G-box	CACGTC	1049	6	+	cis-acting regulatory element involved in light responsiveness
DR001759	G-Box	CACGTT	1364	6	+	cis-acting regulatory element involved in light responsiveness
DR001759	LTR	CCGAAA	118	6	-	cis-acting element involved in low-temperature responsiveness
DR001759	ABRE	AACCCGG	130	7	+	cis-acting element involved in the abscisic acid responsiveness
DR001759	ABRE	CACGTG	307	6	+	cis-acting element involved in the abscisic acid responsiveness
DR001759	ABRE	ACGTG	308	5	+	cis-acting element involved in the abscisic acid responsiveness
DR001759	ABRE	ACGTG	1049	5	-	cis-acting element involved in the abscisic acid responsiveness
DR001759	ABRE	ACGTG	1364	5	-	cis-acting element involved in the abscisic acid responsiveness
DR001759	MBS	CAACTG	984	6	-	MYB binding site involved in drought-inducibility
DR001759	TATC-box	TATCCCA	152	7	-	cis-acting element involved in gibberellin-responsiveness
DR001759	P-box	CCTTTTG	615	7	-	gibberellin-responsive element
DR001759	P-box	CCTTTTG	820	7	-	gibberellin-responsive element
DR001759	CGTCA-motif	CGTCA	361	5	+	cis-acting regulatory element involved in the MeJA-responsiveness
DR001759	TGACG-motif	TGACG	361	5	-	cis-acting regulatory element involved in the MeJA-responsiveness
DR001759	CGTCA-motif	CGTCA	703	5	+	cis-acting regulatory element involved in the MeJA-responsiveness
DR001759	TGACG-motif	TGACG	703	5	-	cis-acting regulatory element involved in the MeJA-responsiveness
DR001759	CGTCA-motif	CGTCA	732	5	-	cis-acting regulatory element involved in the MeJA-responsiveness
DR001759	TGACG-motif	TGACG	732	5	+	cis-acting regulatory element involved in the MeJA-responsiveness
DR001759	CGTCA-motif	CGTCA	741	5	-	cis-acting regulatory element involved in the MeJA-responsiveness
DR001759	TGACG-motif	TGACG	741	5	+	cis-acting regulatory element involved in the MeJA-responsiveness
DR001759	CGTCA-motif	CGTCA	760	5	+	cis-acting regulatory element involved in the MeJA-responsiveness
DR001759	TGACG-motif	TGACG	760	5	-	cis-acting regulatory element involved in the MeJA-responsiveness
DR001759	CGTCA-motif	CGTCA	1192	5	-	cis-acting regulatory element involved in the MeJA-responsiveness
DR001759	TGACG-motif	TGACG	1192	5	+	cis-acting regulatory element involved in the MeJA-responsiveness
DR001759	CGTCA-motif	CGTCA	1470	5	-	cis-acting regulatory element involved in the MeJA-responsiveness
DR001759	TGACG-motif	TGACG	1470	5	+	cis-acting regulatory element involved in the MeJA-responsiveness
DR001759	CGTCA-motif	CGTCA	1484	5	-	cis-acting regulatory element involved in the MeJA-responsiveness
DR001759	TGACG-motif	TGACG	1484	5	+	cis-acting regulatory element involved in the MeJA-responsiveness
DR002056	G-box	CACGTC	245	6	-	cis-acting regulatory element involved in light responsiveness
DR002056	G-box	CACGTC	479	6	-	cis-acting regulatory element involved in light responsiveness
DR002056	MRE	AACCTAA	856	7	+	MYB binding site involved in light responsiveness
DR002056	LTR	CCGAAA	503	6	+	cis-acting element involved in low-temperature responsiveness
DR002056	LTR	CCGAAA	1098	6	-	cis-acting element involved in low-temperature responsiveness
DR002056	TCA-element	TCAGAAGAGG	226	9	-	cis-acting element involved in salicylic acid responsiveness
DR002056	ABRE	ACGTG	246	5	+	cis-acting element involved in the abscisic acid responsiveness
DR002056	ABRE	ACGTG	480	5	+	cis-acting element involved in the abscisic acid responsiveness
DR002056	MBS	CAACTG	132	6	+	MYB binding site involved in drought-inducibility
DR002056	Sp1	GGGCGG	426	6	-	light responsive element
DR002056	CGTCA-motif	CGTCA	79	5	+	cis-acting regulatory element involved in the MeJA-responsiveness
DR002056	TGACG-motif	TGACG	79	5	-	cis-acting regulatory element involved in the MeJA-responsiveness
DR002056	CGTCA-motif	CGTCA	211	5	-	cis-acting regulatory element involved in the MeJA-responsiveness
DR002056	TGACG-motif	TGACG	211	5	+	cis-acting regulatory element involved in the MeJA-responsiveness
DR002056	CGTCA-motif	CGTCA	478	5	-	cis-acting regulatory element involved in the MeJA-responsiveness
DR002056	TGACG-motif	TGACG	478	5	+	cis-acting regulatory element involved in the MeJA-responsiveness
DR002056	CGTCA-motif	CGTCA	566	5	+	cis-acting regulatory element involved in the MeJA-responsiveness
DR002056	TGACG-motif	TGACG	566	5	-	cis-acting regulatory element involved in the MeJA-responsiveness
DR002146	G-box	CACGAC	447	6	-	cis-acting regulatory element involved in light responsiveness
DR002146	G-box	TACGTG	730	6	-	cis-acting regulatory element involved in light responsiveness
DR002146	G-box	TAACACGTAG	738	9	+	cis-acting regulatory element involved in light responsiveness
DR002146	G-box	TACGTG	741	6	-	cis-acting regulatory element involved in light responsiveness
DR002146	G-box	CACGTC	776	6	-	cis-acting regulatory element involved in light responsiveness
DR002146	G-box	TACGTG	928	6	-	cis-acting regulatory element involved in light responsiveness
DR002146	G-box	CACGTC	939	6	-	cis-acting regulatory element involved in light responsiveness
DR002146	LTR	CCGAAA	991	6	+	cis-acting element involved in low-temperature responsiveness
DR002146	LTR	CCGAAA	1238	6	+	cis-acting element involved in low-temperature responsiveness
DR002146	ABRE	TACGTGTC	728	8	-	cis-acting element involved in the abscisic acid responsiveness
DR002146	ABRE	ACGTG	730	5	-	cis-acting element involved in the abscisic acid responsiveness
DR002146	ABRE	ACGTG	741	5	-	cis-acting element involved in the abscisic acid responsiveness
DR002146	ABRE	ACGTG	777	5	+	cis-acting element involved in the abscisic acid responsiveness
DR002146	ABRE	ACGTG	928	5	-	cis-acting element involved in the abscisic acid responsiveness
DR002146	ABRE	ACGTG	940	5	+	cis-acting element involved in the abscisic acid responsiveness
DR002146	TGA-element	AACGAC	725	6	+	auxin-responsive element
DR002146	P-box	CCTTTTG	812	7	+	gibberellin-responsive element
DR002146	GT1-motif	GGTTAAT	1044	7	+	light responsive element
DR002146	CGTCA-motif	CGTCA	459	5	-	cis-acting regulatory element involved in the MeJA-responsiveness
DR002146	TGACG-motif	TGACG	459	5	+	cis-acting regulatory element involved in the MeJA-responsiveness
DR002146	CGTCA-motif	CGTCA	772	5	-	cis-acting regulatory element involved in the MeJA-responsiveness
DR002146	TGACG-motif	TGACG	772	5	+	cis-acting regulatory element involved in the MeJA-responsiveness
DR002146	RY-element	CATGCATG	319	8	+	cis-acting regulatory element involved in seed-specific regulation
DR002697	G-box	CACGAC	580	6	-	cis-acting regulatory element involved in light responsiveness
DR002697	G-box	CACGTC	869	6	+	cis-acting regulatory element involved in light responsiveness
DR002697	G-box	TACGTG	938	6	+	cis-acting regulatory element involved in light responsiveness
DR002697	G-box	CACGAC	1037	6	+	cis-acting regulatory element involved in light responsiveness
DR002697	G-box	CACGAC	1427	6	-	cis-acting regulatory element involved in light responsiveness
DR002697	LTR	CCGAAA	339	6	-	cis-acting element involved in low-temperature responsiveness
DR002697	LTR	CCGAAA	564	6	-	cis-acting element involved in low-temperature responsiveness
DR002697	ABRE	ACGTG	869	5	-	cis-acting element involved in the abscisic acid responsiveness
DR002697	ABRE	ACGTG	939	5	+	cis-acting element involved in the abscisic acid responsiveness
DR002697	MBS	CAACTG	221	6	+	MYB binding site involved in drought-inducibility
DR002697	MBS	CAACTG	1453	6	-	MYB binding site involved in drought-inducibility
DR002697	Sp1	GGGCGG	772	6	-	light responsive element
DR002697	CGTCA-motif	CGTCA	1174	5	+	cis-acting regulatory element involved in the MeJA-responsiveness
DR002697	TGACG-motif	TGACG	1174	5	-	cis-acting regulatory element involved in the MeJA-responsiveness
DR002697	CGTCA-motif	CGTCA	1401	5	-	cis-acting regulatory element involved in the MeJA-responsiveness
DR002697	TGACG-motif	TGACG	1401	5	+	cis-acting regulatory element involved in the MeJA-responsiveness
DR002697	CAT-box	GCCACT	1074	6	-	cis-acting regulatory element related to meristem expression
DR002922	G-box	CACGTC	682	6	+	cis-acting regulatory element involved in light responsiveness
DR002922	G-Box	CACGTT	1054	6	+	cis-acting regulatory element involved in light responsiveness
DR002922	G-box	GCCACGTGGA	1261	9	-	cis-acting regulatory element involved in light responsiveness
DR002922	G-box	ACACGTGGC	1262	9	+	cis-acting regulatory element involved in light responsiveness
DR002922	G-box	CACGTG	1263	6	-	cis-acting regulatory element involved in light responsiveness
DR002922	G-Box	CACGTG	1263	6	-	cis-acting regulatory element involved in light responsiveness
DR002922	LTR	CCGAAA	800	6	-	cis-acting element involved in low-temperature responsiveness
DR002922	LTR	CCGAAA	863	6	+	cis-acting element involved in low-temperature responsiveness
DR002922	ABRE	ACGTG	682	5	-	cis-acting element involved in the abscisic acid responsiveness
DR002922	ABRE	ACGTG	1054	5	-	cis-acting element involved in the abscisic acid responsiveness
DR002922	ABRE	GACACGTGGC	1261	9	+	cis-acting element involved in the abscisic acid responsiveness
DR002922	ABRE	CACGTG	1263	6	-	cis-acting element involved in the abscisic acid responsiveness
DR002922	ABRE	ACGTG	1264	5	+	cis-acting element involved in the abscisic acid responsiveness
DR002922	ABRE	GCCGCGTGGC	1304	9	+	cis-acting element involved in the abscisic acid responsiveness
DR002922	MBS	CAACTG	1485	6	+	MYB binding site involved in drought-inducibility
DR002922	ACE	CTAACGTATT	1107	9	+	cis-acting element involved in light responsiveness
DR002922	GT1-motif	GGTTAAT	303	7	+	light responsive element
DR002922	CGTCA-motif	CGTCA	684	5	+	cis-acting regulatory element involved in the MeJA-responsiveness
DR002922	TGACG-motif	TGACG	684	5	-	cis-acting regulatory element involved in the MeJA-responsiveness
DR002922	CGTCA-motif	CGTCA	1236	5	-	cis-acting regulatory element involved in the MeJA-responsiveness
DR002922	TGACG-motif	TGACG	1236	5	+	cis-acting regulatory element involved in the MeJA-responsiveness
DR002957	G-box	CACGTG	613	6	+	cis-acting regulatory element involved in light responsiveness
DR002957	G-Box	CACGTG	613	6	+	cis-acting regulatory element involved in light responsiveness
DR002957	G-box	CACGAC	879	6	-	cis-acting regulatory element involved in light responsiveness
DR002957	G-box	CCACGTAA	1014	8	-	cis-acting regulatory element involved in light responsiveness
DR002957	G-box	TACGTG	1015	6	+	cis-acting regulatory element involved in light responsiveness
DR002957	MRE	AACCTAA	172	7	+	MYB binding site involved in light responsiveness
DR002957	MRE	AACCTAA	1345	7	-	MYB binding site involved in light responsiveness
DR002957	TCA-element	CCATCTTTTT	288	9	+	cis-acting element involved in salicylic acid responsiveness
DR002957	TCA-element	TCAGAAGAGG	1306	9	+	cis-acting element involved in salicylic acid responsiveness
DR002957	ABRE	CACGTG	613	6	+	cis-acting element involved in the abscisic acid responsiveness
DR002957	ABRE	ACGTG	614	5	+	cis-acting element involved in the abscisic acid responsiveness
DR002957	ABRE	ACGTG	1016	5	+	cis-acting element involved in the abscisic acid responsiveness
DR002957	TC-rich repeats	GTTTTCTTAC	1363	9	+	cis-acting element involved in defense and stress responsiveness
DR002957	TATC-box	TATCCCA	1150	7	+	cis-acting element involved in gibberellin-responsiveness
DR002957	P-box	CCTTTTG	159	7	-	gibberellin-responsive element
DR002957	GT1-motif	GGTTAA	170	6	-	light responsive element
DR002957	Sp1	GGGCGG	1048	6	+	light responsive element
DR002957	GT1-motif	GGTTAA	1182	6	-	light responsive element
DR002957	Sp1	GGGCGG	1281	6	-	light responsive element
DR002957	CGTCA-motif	CGTCA	564	5	+	cis-acting regulatory element involved in the MeJA-responsiveness
DR002957	TGACG-motif	TGACG	564	5	-	cis-acting regulatory element involved in the MeJA-responsiveness
DR003927	G-box	CACGAC	101	6	-	cis-acting regulatory element involved in light responsiveness
DR003927	G-box	TACGTG	108	6	+	cis-acting regulatory element involved in light responsiveness
DR003927	G-box	TACGTG	544	6	+	cis-acting regulatory element involved in light responsiveness
DR003927	G-box	CACGAC	588	6	+	cis-acting regulatory element involved in light responsiveness
DR003927	G-box	TACGTG	996	6	+	cis-acting regulatory element involved in light responsiveness
DR003927	ABRE	ACGTG	109	5	+	cis-acting element involved in the abscisic acid responsiveness
DR003927	ABRE	CGTACGTGCA	542	9	+	cis-acting element involved in the abscisic acid responsiveness
DR003927	ABRE	ACGTG	545	5	+	cis-acting element involved in the abscisic acid responsiveness
DR003927	ABRE	ACGTG	997	5	+	cis-acting element involved in the abscisic acid responsiveness
DR003927	TGA-element	AACGAC	577	6	-	auxin-responsive element
DR003927	MBS	CAACTG	1036	6	-	MYB binding site involved in drought-inducibility
DR003927	MBS	CAACTG	1477	6	-	MYB binding site involved in drought-inducibility
DR003927	P-box	CCTTTTG	963	7	+	gibberellin-responsive element
DR003927	P-box	CCTTTTG	1045	7	-	gibberellin-responsive element
DR003927	GT1-motif	GGTTAA	1435	6	+	light responsive element
DR003927	CGTCA-motif	CGTCA	729	5	-	cis-acting regulatory element involved in the MeJA-responsiveness
DR003927	TGACG-motif	TGACG	729	5	+	cis-acting regulatory element involved in the MeJA-responsiveness
DR004028	G-Box	CACGTT	235	6	-	cis-acting regulatory element involved in light responsiveness
DR004028	G-box	CACGTC	719	6	-	cis-acting regulatory element involved in light responsiveness
DR004028	LTR	CCGAAA	384	6	-	cis-acting element involved in low-temperature responsiveness
DR004028	ABRE	ACGTG	236	5	+	cis-acting element involved in the abscisic acid responsiveness
DR004028	ABRE	ACGTG	720	5	+	cis-acting element involved in the abscisic acid responsiveness
DR004028	TGA-element	AACGAC	244	6	+	auxin-responsive element
DR004028	MBS	CAACTG	1144	6	+	MYB binding site involved in drought-inducibility
DR004028	P-box	CCTTTTG	377	7	+	gibberellin-responsive element
DR004028	GT1-motif	GGTTAA	301	6	-	light responsive element
DR004028	GT1-motif	GGTTAA	1023	6	-	light responsive element
DR004028	RY-element	CATGCATG	64	8	+	cis-acting regulatory element involved in seed-specific regulation
DR004178	G-Box	CACGTT	261	6	+	cis-acting regulatory element involved in light responsiveness
DR004178	G-box	CACGTC	524	6	-	cis-acting regulatory element involved in light responsiveness
DR004178	G-box	TAAACGTG	649	8	-	cis-acting regulatory element involved in light responsiveness
DR004178	G-Box	CACGTT	649	6	+	cis-acting regulatory element involved in light responsiveness
DR004178	G-box	CACGTC	689	6	-	cis-acting regulatory element involved in light responsiveness
DR004178	LTR	CCGAAA	1010	6	+	cis-acting element involved in low-temperature responsiveness
DR004178	LTR	CCGAAA	1386	6	-	cis-acting element involved in low-temperature responsiveness
DR004178	ABRE	ACGTG	261	5	-	cis-acting element involved in the abscisic acid responsiveness
DR004178	ABRE	ACGTG	525	5	+	cis-acting element involved in the abscisic acid responsiveness
DR004178	ABRE	ACGTG	649	5	-	cis-acting element involved in the abscisic acid responsiveness
DR004178	ABRE	ACGTG	690	5	+	cis-acting element involved in the abscisic acid responsiveness
DR004178	TGA-element	AACGAC	1473	6	-	auxin-responsive element
DR004178	TC-rich repeats	GTTTTCTTAC	92	9	+	cis-acting element involved in defense and stress responsiveness
DR004178	TC-rich repeats	GTTTTCTTAC	106	9	-	cis-acting element involved in defense and stress responsiveness
DR004178	MBS	CAACTG	534	6	+	MYB binding site involved in drought-inducibility
DR004178	MBS	CAACTG	1324	6	-	MYB binding site involved in drought-inducibility
DR004178	TATC-box	TATCCCA	99	7	+	cis-acting element involved in gibberellin-responsiveness
DR004178	Sp1	GGGCGG	1025	6	-	light responsive element
DR004178	CGTCA-motif	CGTCA	76	5	+	cis-acting regulatory element involved in the MeJA-responsiveness
DR004178	TGACG-motif	TGACG	76	5	-	cis-acting regulatory element involved in the MeJA-responsiveness
DR004178	CGTCA-motif	CGTCA	484	5	+	cis-acting regulatory element involved in the MeJA-responsiveness
DR004178	TGACG-motif	TGACG	484	5	-	cis-acting regulatory element involved in the MeJA-responsiveness
DR004178	CGTCA-motif	CGTCA	497	5	+	cis-acting regulatory element involved in the MeJA-responsiveness
DR004178	TGACG-motif	TGACG	497	5	-	cis-acting regulatory element involved in the MeJA-responsiveness
DR004178	CGTCA-motif	CGTCA	523	5	-	cis-acting regulatory element involved in the MeJA-responsiveness
DR004178	TGACG-motif	TGACG	523	5	+	cis-acting regulatory element involved in the MeJA-responsiveness
DR004178	CGTCA-motif	CGTCA	701	5	-	cis-acting regulatory element involved in the MeJA-responsiveness
DR004178	TGACG-motif	TGACG	701	5	+	cis-acting regulatory element involved in the MeJA-responsiveness
DR004178	CGTCA-motif	CGTCA	893	5	-	cis-acting regulatory element involved in the MeJA-responsiveness
DR004178	TGACG-motif	TGACG	893	5	+	cis-acting regulatory element involved in the MeJA-responsiveness
DR004178	CGTCA-motif	CGTCA	1328	5	-	cis-acting regulatory element involved in the MeJA-responsiveness
DR004178	TGACG-motif	TGACG	1328	5	+	cis-acting regulatory element involved in the MeJA-responsiveness
DR004956	G-box	ACACGTGGC	1229	9	+	cis-acting regulatory element involved in light responsiveness
DR004956	G-box	CACGTG	1230	6	-	cis-acting regulatory element involved in light responsiveness
DR004956	G-Box	CACGTG	1230	6	-	cis-acting regulatory element involved in light responsiveness
DR004956	LTR	CCGAAA	824	6	-	cis-acting element involved in low-temperature responsiveness
DR004956	TCA-element	CCATCTTTTT	1127	9	-	cis-acting element involved in salicylic acid responsiveness
DR004956	ABRE	GACACGTGGC	1228	9	+	cis-acting element involved in the abscisic acid responsiveness
DR004956	ABRE	CACGTG	1230	6	-	cis-acting element involved in the abscisic acid responsiveness
DR004956	ABRE	ACGTG	1231	5	+	cis-acting element involved in the abscisic acid responsiveness
DR004956	TC-rich repeats	GTTTTCTTAC	753	9	-	cis-acting element involved in defense and stress responsiveness
DR004956	GT1-motif	GGTTAAT	649	7	-	light responsive element
DR004956	GT1-motif	GGTTAA	650	6	-	light responsive element
DR005005	G-box	CACGTG	837	6	-	cis-acting regulatory element involved in light responsiveness
DR005005	G-Box	CACGTG	837	6	-	cis-acting regulatory element involved in light responsiveness
DR005005	G-box	CACGAC	1338	6	+	cis-acting regulatory element involved in light responsiveness
DR005005	LTR	CCGAAA	1315	6	+	cis-acting element involved in low-temperature responsiveness
DR005005	ABRE	CACGTG	837	6	-	cis-acting element involved in the abscisic acid responsiveness
DR005005	ABRE	ACGTG	838	5	+	cis-acting element involved in the abscisic acid responsiveness
DR005005	MBS	CAACTG	1482	6	+	MYB binding site involved in drought-inducibility
DR005005	Sp1	GGGCGG	589	6	-	light responsive element
DR005005	Sp1	GGGCGG	1431	6	-	light responsive element
DR005390	G-box	CACGAC	28	6	+	cis-acting regulatory element involved in light responsiveness
DR005390	G-box	CACGTC	484	6	+	cis-acting regulatory element involved in light responsiveness
DR005390	G-box	CACGTC	766	6	-	cis-acting regulatory element involved in light responsiveness
DR005390	G-Box	CACGTT	1104	6	+	cis-acting regulatory element involved in light responsiveness
DR005390	LTR	CCGAAA	1183	6	+	cis-acting element involved in low-temperature responsiveness
DR005390	ABRE	ACGTG	484	5	-	cis-acting element involved in the abscisic acid responsiveness
DR005390	ABRE	ACGTG	767	5	+	cis-acting element involved in the abscisic acid responsiveness
DR005390	ABRE	ACGTG	1104	5	-	cis-acting element involved in the abscisic acid responsiveness
DR005390	MBS	CAACTG	396	6	-	MYB binding site involved in drought-inducibility
DR005390	GT1-motif	GGTTAA	401	6	+	light responsive element
DR005390	CGTCA-motif	CGTCA	393	5	+	cis-acting regulatory element involved in the MeJA-responsiveness
DR005390	TGACG-motif	TGACG	393	5	-	cis-acting regulatory element involved in the MeJA-responsiveness
DR005390	CGTCA-motif	CGTCA	486	5	+	cis-acting regulatory element involved in the MeJA-responsiveness
DR005390	TGACG-motif	TGACG	486	5	-	cis-acting regulatory element involved in the MeJA-responsiveness
DR005390	CGTCA-motif	CGTCA	1039	5	+	cis-acting regulatory element involved in the MeJA-responsiveness
DR005390	TGACG-motif	TGACG	1039	5	-	cis-acting regulatory element involved in the MeJA-responsiveness
DR005503	TGA-element	AACGAC	454	6	-	auxin-responsive element
DR005503	TC-rich repeats	GTTTTCTTAC	126	9	+	cis-acting element involved in defense and stress responsiveness
DR005503	TATC-box	TATCCCA	1066	7	-	cis-acting element involved in gibberellin-responsiveness
DR005568	G-box	CACGTC	1005	6	+	cis-acting regulatory element involved in light responsiveness
DR005568	LTR	CCGAAA	1083	6	-	cis-acting element involved in low-temperature responsiveness
DR005568	LTR	CCGAAA	1125	6	+	cis-acting element involved in low-temperature responsiveness
DR005568	TCA-element	CCATCTTTTT	369	9	-	cis-acting element involved in salicylic acid responsiveness
DR005568	ABRE	AACCCGG	721	7	-	cis-acting element involved in the abscisic acid responsiveness
DR005568	ABRE	ACGTG	1005	5	-	cis-acting element involved in the abscisic acid responsiveness
DR005568	TC-rich repeats	GTTTTCTTAC	639	9	+	cis-acting element involved in defense and stress responsiveness
DR005568	GT1-motif	GGTTAA	511	6	-	light responsive element
DR005568	Sp1	GGGCGG	624	6	-	light responsive element
DR005568	CGTCA-motif	CGTCA	498	5	+	cis-acting regulatory element involved in the MeJA-responsiveness
DR005568	TGACG-motif	TGACG	498	5	-	cis-acting regulatory element involved in the MeJA-responsiveness
DR005568	CAT-box	GCCACT	1026	6	+	cis-acting regulatory element related to meristem expression
DR007064	G-Box	CACGTT	619	6	+	cis-acting regulatory element involved in light responsiveness
DR007064	G-box	CACGAC	628	6	-	cis-acting regulatory element involved in light responsiveness
DR007064	TCA-element	CCATCTTTTT	1109	9	+	cis-acting element involved in salicylic acid responsiveness
DR007064	ABRE	ACGTG	619	5	-	cis-acting element involved in the abscisic acid responsiveness
DR007064	Sp1	GGGCGG	992	6	+	light responsive element
DR007064	CGTCA-motif	CGTCA	1179	5	-	cis-acting regulatory element involved in the MeJA-responsiveness
DR007064	TGACG-motif	TGACG	1179	5	+	cis-acting regulatory element involved in the MeJA-responsiveness
DR007290	G-Box	CACGTG	745	6	+	cis-acting regulatory element involved in light responsiveness
DR007290	G-box	CACGTG	745	6	+	cis-acting regulatory element involved in light responsiveness
DR007290	G-box	GCCACGTGGA	1286	9	-	cis-acting regulatory element involved in light responsiveness
DR007290	G-Box	CACGTG	1288	6	-	cis-acting regulatory element involved in light responsiveness
DR007290	G-box	CACGTG	1288	6	-	cis-acting regulatory element involved in light responsiveness
DR007290	MRE	AACCTAA	318	7	+	MYB binding site involved in light responsiveness
DR007290	ABRE	CACGTG	745	6	+	cis-acting element involved in the abscisic acid responsiveness
DR007290	ABRE	ACGTG	746	5	+	cis-acting element involved in the abscisic acid responsiveness
DR007290	ABRE	GACACGTGGC	1286	9	-	cis-acting element involved in the abscisic acid responsiveness
DR007290	ABRE	CACGTG	1288	6	-	cis-acting element involved in the abscisic acid responsiveness
DR007290	ABRE	ACGTG	1289	5	+	cis-acting element involved in the abscisic acid responsiveness
DR007290	TGA-element	AACGAC	1039	6	+	auxin-responsive element
DR007290	P-box	CCTTTTG	344	7	+	gibberellin-responsive element
DR007290	Sp1	GGGCGG	1165	6	+	light responsive element
DR007290	CGTCA-motif	CGTCA	898	5	-	cis-acting regulatory element involved in the MeJA-responsiveness
DR007290	TGACG-motif	TGACG	898	5	+	cis-acting regulatory element involved in the MeJA-responsiveness
DR007290	CAT-box	GCCACT	1193	6	-	cis-acting regulatory element related to meristem expression
DR007603	G-box	CACGTC	36	6	-	cis-acting regulatory element involved in light responsiveness
DR007603	G-Box	CACGTG	304	6	+	cis-acting regulatory element involved in light responsiveness
DR007603	G-box	CACGTG	304	6	+	cis-acting regulatory element involved in light responsiveness
DR007603	G-box	TAACACGTAG	543	9	+	cis-acting regulatory element involved in light responsiveness
DR007603	G-box	CACGAC	1300	6	-	cis-acting regulatory element involved in light responsiveness
DR007603	MRE	AACCTAA	649	7	+	MYB binding site involved in light responsiveness
DR007603	MRE	AACCTAA	701	7	-	MYB binding site involved in light responsiveness
DR007603	TCA-element	CCATCTTTTT	597	9	-	cis-acting element involved in salicylic acid responsiveness
DR007603	ABRE	ACGTG	37	5	+	cis-acting element involved in the abscisic acid responsiveness
DR007603	ABRE	CACGTG	304	6	+	cis-acting element involved in the abscisic acid responsiveness
DR007603	ABRE	ACGTG	305	5	+	cis-acting element involved in the abscisic acid responsiveness
DR007603	TGA-element	AACGAC	1193	6	+	auxin-responsive element
DR007603	GT1-motif	GGTTAA	704	6	+	light responsive element
DR007604	G-box	CACGTC	1213	6	+	cis-acting regulatory element involved in light responsiveness
DR007604	G-box	CACGAC	1368	6	+	cis-acting regulatory element involved in light responsiveness
DR007604	LTR	CCGAAA	928	6	+	cis-acting element involved in low-temperature responsiveness
DR007604	ABRE	ACGTG	1213	5	-	cis-acting element involved in the abscisic acid responsiveness
DR007604	AuxRR-core	GGTCCAT	601	7	-	cis-acting regulatory element involved in auxin responsiveness
DR007604	TC-rich repeats	ATTCTCTAAC	36	9	-	cis-acting element involved in defense and stress responsiveness
DR007604	TC-rich repeats	GTTTTCTTAC	811	9	+	cis-acting element involved in defense and stress responsiveness
DR007604	GT1-motif	GGTTAA	55	6	+	light responsive element
DR007604	GT1-motif	GGTTAA	1261	6	-	light responsive element
DR007604	CGTCA-motif	CGTCA	785	5	-	cis-acting regulatory element involved in the MeJA-responsiveness
DR007604	TGACG-motif	TGACG	785	5	+	cis-acting regulatory element involved in the MeJA-responsiveness
DR007604	CGTCA-motif	CGTCA	944	5	-	cis-acting regulatory element involved in the MeJA-responsiveness
DR007604	TGACG-motif	TGACG	944	5	+	cis-acting regulatory element involved in the MeJA-responsiveness
DR007604	CGTCA-motif	CGTCA	1031	5	+	cis-acting regulatory element involved in the MeJA-responsiveness
DR007604	TGACG-motif	TGACG	1031	5	-	cis-acting regulatory element involved in the MeJA-responsiveness
DR007604	CGTCA-motif	CGTCA	1056	5	+	cis-acting regulatory element involved in the MeJA-responsiveness
DR007604	TGACG-motif	TGACG	1056	5	-	cis-acting regulatory element involved in the MeJA-responsiveness
DR007604	CAT-box	GCCACT	1164	6	+	cis-acting regulatory element related to meristem expression
DR007785	G-Box	CACGTT	638	6	-	cis-acting regulatory element involved in light responsiveness
DR007785	G-box	TACGTG	736	6	-	cis-acting regulatory element involved in light responsiveness
DR007785	G-box	TACGTG	835	6	+	cis-acting regulatory element involved in light responsiveness
DR007785	MRE	AACCTAA	742	7	+	MYB binding site involved in light responsiveness
DR007785	LTR	CCGAAA	1084	6	-	cis-acting element involved in low-temperature responsiveness
DR007785	LTR	CCGAAA	1290	6	-	cis-acting element involved in low-temperature responsiveness
DR007785	ABRE	GCAACGTGTC	636	9	+	cis-acting element involved in the abscisic acid responsiveness
DR007785	ABRE	ACGTG	639	5	+	cis-acting element involved in the abscisic acid responsiveness
DR007785	ABRE	ACGTG	736	5	-	cis-acting element involved in the abscisic acid responsiveness
DR007785	ABRE	CGTACGTGCA	833	10	+	cis-acting element involved in the abscisic acid responsiveness
DR007785	ABRE	ACGTG	836	5	+	cis-acting element involved in the abscisic acid responsiveness
DR007785	TC-rich repeats	GTTTTCTTAC	1229	9	-	cis-acting element involved in defense and stress responsiveness
DR008006	G-box	TACGTG	462	6	-	cis-acting regulatory element involved in light responsiveness
DR008006	G-box	CACGAC	1469	6	+	cis-acting regulatory element involved in light responsiveness
DR008006	LTR	CCGAAA	1089	6	-	cis-acting element involved in low-temperature responsiveness
DR008006	TCA-element	TCAGAAGAGG	628	9	-	cis-acting element involved in salicylic acid responsiveness
DR008006	ABRE	ACGTG	462	5	-	cis-acting element involved in the abscisic acid responsiveness
DR008006	TGA-element	AACGAC	1481	6	+	auxin-responsive element
DR008006	P-box	CCTTTTG	21	7	+	gibberellin-responsive element
DR008006	P-box	CCTTTTG	286	7	-	gibberellin-responsive element
DR008006	P-box	CCTTTTG	580	7	+	gibberellin-responsive element
DR008006	GT1-motif	GGTTAA	980	6	-	light responsive element
DR008006	WUN-motif	AAATTTCCT	42	9	+	wound-responsive element
DR008211	G-box	TACGTG	593	6	+	cis-acting regulatory element involved in light responsiveness
DR008211	G-box	TACGTG	638	6	+	cis-acting regulatory element involved in light responsiveness
DR008211	LTR	CCGAAA	1473	6	+	cis-acting element involved in low-temperature responsiveness
DR008211	ABRE	ACGTG	594	5	+	cis-acting element involved in the abscisic acid responsiveness
DR008211	ABRE	TACGTGTC	638	8	+	cis-acting element involved in the abscisic acid responsiveness
DR008211	ABRE	ACGTG	639	5	+	cis-acting element involved in the abscisic acid responsiveness
DR008211	TATC-box	TATCCCA	80	7	+	cis-acting element involved in gibberellin-responsiveness
DR008211	ACE	GACACGTATG	636	9	-	cis-acting element involved in light responsiveness
DR008211	Sp1	GGGCGG	1453	6	-	light responsive element
DR008211	CGTCA-motif	CGTCA	268	5	-	cis-acting regulatory element involved in the MeJA-responsiveness
DR008211	TGACG-motif	TGACG	268	5	+	cis-acting regulatory element involved in the MeJA-responsiveness
DR008211	CAT-box	GCCACT	966	6	+	cis-acting regulatory element related to meristem expression
DR008331	G-box	TACGTG	94	6	+	cis-acting regulatory element involved in light responsiveness
DR008331	G-Box	CACGTT	533	6	-	cis-acting regulatory element involved in light responsiveness
DR008331	G-Box	CACGTT	798	6	+	cis-acting regulatory element involved in light responsiveness
DR008331	LTR	CCGAAA	288	6	-	cis-acting element involved in low-temperature responsiveness
DR008331	LTR	CCGAAA	810	6	-	cis-acting element involved in low-temperature responsiveness
DR008331	ABRE	ACGTG	95	5	+	cis-acting element involved in the abscisic acid responsiveness
DR008331	ABRE	ACGTG	534	5	+	cis-acting element involved in the abscisic acid responsiveness
DR008331	ABRE	ACGTG	798	5	-	cis-acting element involved in the abscisic acid responsiveness
DR008331	ABRE	GCAACGTGTC	903	9	-	cis-acting element involved in the abscisic acid responsiveness
DR008331	TC-rich repeats	GTTTTCTTAC	282	9	+	cis-acting element involved in defense and stress responsiveness
DR008331	ACE	GACACGTATG	796	9	+	cis-acting element involved in light responsiveness
DR008331	Sp1	GGGCGG	515	6	+	light responsive element
DR008331	GT1-motif	GGTTAAT	1209	7	-	light responsive element
DR008331	GT1-motif	GGTTAA	1210	6	-	light responsive element
DR008331	CGTCA-motif	CGTCA	695	5	+	cis-acting regulatory element involved in the MeJA-responsiveness
DR008331	TGACG-motif	TGACG	695	5	-	cis-acting regulatory element involved in the MeJA-responsiveness
DR008331	CGTCA-motif	CGTCA	1153	5	+	cis-acting regulatory element involved in the MeJA-responsiveness
DR008331	TGACG-motif	TGACG	1153	5	-	cis-acting regulatory element involved in the MeJA-responsiveness
DR008331	CGTCA-motif	CGTCA	1182	5	-	cis-acting regulatory element involved in the MeJA-responsiveness
DR008331	TGACG-motif	TGACG	1182	5	+	cis-acting regulatory element involved in the MeJA-responsiveness
DR008331	CGTCA-motif	CGTCA	1199	5	+	cis-acting regulatory element involved in the MeJA-responsiveness
DR008331	TGACG-motif	TGACG	1199	5	-	cis-acting regulatory element involved in the MeJA-responsiveness
DR008332	LTR	CCGAAA	520	6	-	cis-acting element involved in low-temperature responsiveness
DR008332	LTR	CCGAAA	1044	6	-	cis-acting element involved in low-temperature responsiveness
DR008332	AuxRR-core	GGTCCAT	1443	7	+	cis-acting regulatory element involved in auxin responsiveness
DR008332	MBS	CAACTG	172	6	-	MYB binding site involved in drought-inducibility
DR008332	MBS	CAACTG	188	6	+	MYB binding site involved in drought-inducibility
DR008332	MBS	CAACTG	1362	6	-	MYB binding site involved in drought-inducibility
DR008332	CAT-box	GCCACT	1491	6	+	cis-acting regulatory element related to meristem expression
DR008671	G-box	ACACGTGT	158	8	+	cis-acting regulatory element involved in light responsiveness
DR008671	G-box	CACGTG	159	6	+	cis-acting regulatory element involved in light responsiveness
DR008671	G-Box	CACGTG	159	6	+	cis-acting regulatory element involved in light responsiveness
DR008671	G-box	CACGAC	1324	6	+	cis-acting regulatory element involved in light responsiveness
DR008671	G-box	GCCACGTGGA	1362	9	-	cis-acting regulatory element involved in light responsiveness
DR008671	G-Box	TCCACATGGCA	1362	10	+	cis-acting regulatory element involved in light responsiveness
DR008671	LTR	CCGAAA	585	6	-	cis-acting element involved in low-temperature responsiveness
DR008671	LTR	CCGAAA	607	6	+	cis-acting element involved in low-temperature responsiveness
DR008671	LTR	CCGAAA	1474	6	-	cis-acting element involved in low-temperature responsiveness
DR008671	TCA-element	CCATCTTTTT	1027	9	+	cis-acting element involved in salicylic acid responsiveness
DR008671	ABRE	CACGTG	159	6	+	cis-acting element involved in the abscisic acid responsiveness
DR008671	ABRE	ACGTG	160	5	+	cis-acting element involved in the abscisic acid responsiveness
DR008671	P-box	CCTTTTG	292	7	-	gibberellin-responsive element
DR008671	P-box	CCTTTTG	1401	7	+	gibberellin-responsive element
DR008671	GT1-motif	GGTTAA	408	6	+	light responsive element
DR009174	G-box	CACGAC	690	6	-	cis-acting regulatory element involved in light responsiveness
DR009174	G-box	CACGAC	712	6	-	cis-acting regulatory element involved in light responsiveness
DR009174	G-box	TACGTG	884	6	-	cis-acting regulatory element involved in light responsiveness
DR009174	LTR	CCGAAA	1016	6	+	cis-acting element involved in low-temperature responsiveness
DR009174	LTR	CCGAAA	1216	6	-	cis-acting element involved in low-temperature responsiveness
DR009174	LTR	CCGAAA	1264	6	-	cis-acting element involved in low-temperature responsiveness
DR009174	LTR	CCGAAA	1286	6	-	cis-acting element involved in low-temperature responsiveness
DR009174	ABRE	GCAACGTGTC	788	9	-	cis-acting element involved in the abscisic acid responsiveness
DR009174	ABRE	ACGTG	884	5	-	cis-acting element involved in the abscisic acid responsiveness
DR009174	ABRE	GCAACGTGTC	1479	9	-	cis-acting element involved in the abscisic acid responsiveness
DR009174	MBS	CAACTG	1459	6	-	MYB binding site involved in drought-inducibility
DR009174	GARE-motif	TCTGTTG	340	7	+	gibberellin-responsive element
DR009174	GARE-motif	TCTGTTG	365	7	-	gibberellin-responsive element
DR009174	GT1-motif	GGTTAA	312	6	+	light responsive element
DR009174	CGTCA-motif	CGTCA	766	5	-	cis-acting regulatory element involved in the MeJA-responsiveness
DR009174	TGACG-motif	TGACG	766	5	+	cis-acting regulatory element involved in the MeJA-responsiveness
DR009174	CGTCA-motif	CGTCA	773	5	-	cis-acting regulatory element involved in the MeJA-responsiveness
DR009174	TGACG-motif	TGACG	773	5	+	cis-acting regulatory element involved in the MeJA-responsiveness
DR009174	CAT-box	GCCACT	135	6	-	cis-acting regulatory element related to meristem expression
DR009456	G-Box	CACGTT	111	6	+	cis-acting regulatory element involved in light responsiveness
DR009456	G-box	CACGTC	386	6	+	cis-acting regulatory element involved in light responsiveness
DR009456	G-box	CACGTC	398	6	+	cis-acting regulatory element involved in light responsiveness
DR009456	G-box	CACGAC	616	6	+	cis-acting regulatory element involved in light responsiveness
DR009456	G-box	CACGAC	656	6	-	cis-acting regulatory element involved in light responsiveness
DR009456	G-box	CCACGTAA	709	8	-	cis-acting regulatory element involved in light responsiveness
DR009456	G-box	TACGTG	710	6	+	cis-acting regulatory element involved in light responsiveness
DR009456	G-box	GCCACGTGGA	738	9	+	cis-acting regulatory element involved in light responsiveness
DR009456	G-Box	CACGTG	740	6	+	cis-acting regulatory element involved in light responsiveness
DR009456	G-box	CACGTG	740	6	+	cis-acting regulatory element involved in light responsiveness
DR009456	LTR	CCGAAA	1254	6	-	cis-acting element involved in low-temperature responsiveness
DR009456	ABRE	ACGTG	111	5	-	cis-acting element involved in the abscisic acid responsiveness
DR009456	ABRE	ACGTG	386	5	-	cis-acting element involved in the abscisic acid responsiveness
DR009456	ABRE	ACGTG	398	5	-	cis-acting element involved in the abscisic acid responsiveness
DR009456	ABRE	ACGTG	711	5	+	cis-acting element involved in the abscisic acid responsiveness
DR009456	ABRE	CACGTG	740	6	+	cis-acting element involved in the abscisic acid responsiveness
DR009456	ABRE	ACGTG	741	5	+	cis-acting element involved in the abscisic acid responsiveness
DR009456	TGA-element	AACGAC	77	6	+	auxin-responsive element
DR009456	TGA-element	AACGAC	321	6	+	auxin-responsive element
DR009456	MBS	CAACTG	651	6	-	MYB binding site involved in drought-inducibility
DR009456	MBS	CAACTG	1163	6	-	MYB binding site involved in drought-inducibility
DR009456	MBS	CAACTG	1358	6	-	MYB binding site involved in drought-inducibility
DR009456	MBS	CAACTG	1495	6	+	MYB binding site involved in drought-inducibility
DR009456	P-box	CCTTTTG	164	7	-	gibberellin-responsive element
DR009456	Sp1	GGGCGG	1276	6	-	light responsive element
DR009505	G-box	CACGTC	195	6	+	cis-acting regulatory element involved in light responsiveness
DR009505	G-box	TACGTG	281	6	-	cis-acting regulatory element involved in light responsiveness
DR009505	G-Box	CACGTT	365	6	+	cis-acting regulatory element involved in light responsiveness
DR009505	G-Box	CACGTT	601	6	+	cis-acting regulatory element involved in light responsiveness
DR009505	G-Box	CACGTT	1284	6	-	cis-acting regulatory element involved in light responsiveness
DR009505	LTR	CCGAAA	547	6	-	cis-acting element involved in low-temperature responsiveness
DR009505	TCA-element	CCATCTTTTT	869	9	-	cis-acting element involved in salicylic acid responsiveness
DR009505	ABRE	ACGTG	195	5	-	cis-acting element involved in the abscisic acid responsiveness
DR009505	ABRE	ACGTG	281	5	-	cis-acting element involved in the abscisic acid responsiveness
DR009505	ABRE	ACGTG	365	5	-	cis-acting element involved in the abscisic acid responsiveness
DR009505	ABRE	ACGTG	601	5	-	cis-acting element involved in the abscisic acid responsiveness
DR009505	ABRE	ACGTG	1285	5	+	cis-acting element involved in the abscisic acid responsiveness
DR009505	TATC-box	TATCCCA	630	7	-	cis-acting element involved in gibberellin-responsiveness
DR009505	P-box	CCTTTTG	1492	7	-	gibberellin-responsive element
DR009505	Sp1	GGGCGG	27	6	-	light responsive element
DR009505	CGTCA-motif	CGTCA	160	5	-	cis-acting regulatory element involved in the MeJA-responsiveness
DR009505	TGACG-motif	TGACG	160	5	+	cis-acting regulatory element involved in the MeJA-responsiveness
DR009505	CGTCA-motif	CGTCA	973	5	-	cis-acting regulatory element involved in the MeJA-responsiveness
DR009505	TGACG-motif	TGACG	973	5	+	cis-acting regulatory element involved in the MeJA-responsiveness
DR009505	CGTCA-motif	CGTCA	1121	5	+	cis-acting regulatory element involved in the MeJA-responsiveness
DR009505	TGACG-motif	TGACG	1121	5	-	cis-acting regulatory element involved in the MeJA-responsiveness
DR009505	CGTCA-motif	CGTCA	1248	5	+	cis-acting regulatory element involved in the MeJA-responsiveness
DR009505	TGACG-motif	TGACG	1248	5	-	cis-acting regulatory element involved in the MeJA-responsiveness
DR009517	G-box	CACGTC	123	6	-	cis-acting regulatory element involved in light responsiveness
DR009517	LTR	CCGAAA	726	6	-	cis-acting element involved in low-temperature responsiveness
DR009517	LTR	CCGAAA	812	6	-	cis-acting element involved in low-temperature responsiveness
DR009517	ABRE	ACGTG	124	5	+	cis-acting element involved in the abscisic acid responsiveness
DR009517	TC-rich repeats	ATTCTCTAAC	367	9	-	cis-acting element involved in defense and stress responsiveness
DR009517	TC-rich repeats	ATTCTCTAAC	734	9	+	cis-acting element involved in defense and stress responsiveness
DR009517	TC-rich repeats	GTTTTCTTAC	803	9	+	cis-acting element involved in defense and stress responsiveness
DR009517	MBS	CAACTG	1406	6	-	MYB binding site involved in drought-inducibility
DR009517	P-box	CCTTTTG	183	7	+	gibberellin-responsive element
DR009517	GARE-motif	TCTGTTG	1221	7	-	gibberellin-responsive element
DR009517	GT1-motif	GGTTAA	462	6	-	light responsive element
DR009517	GT1-motif	GGTTAAT	648	7	+	light responsive element
DR009517	GT1-motif	GCGGTAATT	748	9	+	light responsive element
DR009517	CGTCA-motif	CGTCA	206	5	-	cis-acting regulatory element involved in the MeJA-responsiveness
DR009517	TGACG-motif	TGACG	206	5	+	cis-acting regulatory element involved in the MeJA-responsiveness
DR009517	CGTCA-motif	CGTCA	1007	5	+	cis-acting regulatory element involved in the MeJA-responsiveness
DR009517	TGACG-motif	TGACG	1007	5	-	cis-acting regulatory element involved in the MeJA-responsiveness
DR009517	CGTCA-motif	CGTCA	1090	5	-	cis-acting regulatory element involved in the MeJA-responsiveness
DR009517	TGACG-motif	TGACG	1090	5	+	cis-acting regulatory element involved in the MeJA-responsiveness
DR009627	G-Box	CACGTG	679	6	+	cis-acting regulatory element involved in light responsiveness
DR009627	G-box	CACGTG	679	6	+	cis-acting regulatory element involved in light responsiveness
DR009627	TCA-element	TCAGAAGAGG	990	9	+	cis-acting element involved in salicylic acid responsiveness
DR009627	TCA-element	CCATCTTTTT	1237	9	-	cis-acting element involved in salicylic acid responsiveness
DR009627	ABRE	CACGTG	679	6	+	cis-acting element involved in the abscisic acid responsiveness
DR009627	ABRE	ACGTG	680	5	+	cis-acting element involved in the abscisic acid responsiveness
DR009627	GARE-motif	TCTGTTG	46	7	-	gibberellin-responsive element
DR009627	GARE-motif	TCTGTTG	1451	7	+	gibberellin-responsive element
DR009627	Sp1	GGGCGG	245	6	+	light responsive element
DR009627	GT1-motif	GGTTAAT	1047	7	-	light responsive element
DR009627	GT1-motif	GGTTAA	1048	6	-	light responsive element
DR010170	G-Box	CACGTT	35	6	+	cis-acting regulatory element involved in light responsiveness
DR010170	G-box	CACGAC	103	6	+	cis-acting regulatory element involved in light responsiveness
DR010170	G-box	TACGTG	134	6	+	cis-acting regulatory element involved in light responsiveness
DR010170	G-box	CACGTC	245	6	+	cis-acting regulatory element involved in light responsiveness
DR010170	G-box	ACACGTGGC	1068	9	-	cis-acting regulatory element involved in light responsiveness
DR010170	G-box	CACGTG	1070	6	-	cis-acting regulatory element involved in light responsiveness
DR010170	G-Box	CACGTG	1070	6	-	cis-acting regulatory element involved in light responsiveness
DR010170	MRE	AACCTAA	753	7	-	MYB binding site involved in light responsiveness
DR010170	ABRE	ACGTG	35	5	-	cis-acting element involved in the abscisic acid responsiveness
DR010170	ABRE	ACGTG	135	5	+	cis-acting element involved in the abscisic acid responsiveness
DR010170	ABRE	ACGTG	245	5	-	cis-acting element involved in the abscisic acid responsiveness
DR010170	ABRE	GACACGTGGC	1068	9	-	cis-acting element involved in the abscisic acid responsiveness
DR010170	ABRE	CACGTG	1070	6	-	cis-acting element involved in the abscisic acid responsiveness
DR010170	ABRE	ACGTG	1071	5	+	cis-acting element involved in the abscisic acid responsiveness
DR010170	TGA-element	AACGAC	954	6	+	auxin-responsive element
DR010170	ACE	GACACGTATG	132	9	-	cis-acting element involved in light responsiveness
DR010170	CGTCA-motif	CGTCA	247	5	+	cis-acting regulatory element involved in the MeJA-responsiveness
DR010170	TGACG-motif	TGACG	247	5	-	cis-acting regulatory element involved in the MeJA-responsiveness
DR010170	CAT-box	GCCACT	159	6	-	cis-acting regulatory element related to meristem expression
DR010601	G-box	CACGAC	282	6	+	cis-acting regulatory element involved in light responsiveness
DR010601	G-box	CACGAC	582	6	+	cis-acting regulatory element involved in light responsiveness
DR010601	G-box	CACGTC	767	6	+	cis-acting regulatory element involved in light responsiveness
DR010601	G-Box	CACGTT	950	6	+	cis-acting regulatory element involved in light responsiveness
DR010601	G-box	CACGAC	1279	6	+	cis-acting regulatory element involved in light responsiveness
DR010601	G-box	CACGAC	1423	6	+	cis-acting regulatory element involved in light responsiveness
DR010601	G-box	CACGAC	1479	6	-	cis-acting regulatory element involved in light responsiveness
DR010601	ABRE	ACGTG	767	5	-	cis-acting element involved in the abscisic acid responsiveness
DR010601	ABRE	ACGTG	950	5	-	cis-acting element involved in the abscisic acid responsiveness
DR010601	TGA-element	AACGAC	241	6	+	auxin-responsive element
DR010601	TGA-element	AACGAC	432	6	+	auxin-responsive element
DR010601	TC-rich repeats	GTTTTCTTAC	553	9	+	cis-acting element involved in defense and stress responsiveness
DR010601	CGTCA-motif	CGTCA	562	5	-	cis-acting regulatory element involved in the MeJA-responsiveness
DR010601	TGACG-motif	TGACG	562	5	+	cis-acting regulatory element involved in the MeJA-responsiveness
DR010601	CAT-box	GCCACT	1196	6	-	cis-acting regulatory element related to meristem expression
DR010688	G-box	CACGAC	73	6	-	cis-acting regulatory element involved in light responsiveness
DR010688	G-box	CACGAC	296	6	-	cis-acting regulatory element involved in light responsiveness
DR010688	G-box	TACGTG	596	6	+	cis-acting regulatory element involved in light responsiveness
DR010688	MRE	AACCTAA	164	7	-	MYB binding site involved in light responsiveness
DR010688	TCA-element	TCAGAAGAGG	855	9	-	cis-acting element involved in salicylic acid responsiveness
DR010688	ABRE	ACGTG	597	5	+	cis-acting element involved in the abscisic acid responsiveness
DR010688	TGA-element	AACGAC	726	6	-	auxin-responsive element
DR010688	MBS	CAACTG	1376	6	+	MYB binding site involved in drought-inducibility
DR010688	CGTCA-motif	CGTCA	275	5	+	cis-acting regulatory element involved in the MeJA-responsiveness
DR010688	TGACG-motif	TGACG	275	5	-	cis-acting regulatory element involved in the MeJA-responsiveness
DR010688	CGTCA-motif	CGTCA	413	5	+	cis-acting regulatory element involved in the MeJA-responsiveness
DR010688	TGACG-motif	TGACG	413	5	-	cis-acting regulatory element involved in the MeJA-responsiveness
DR010688	CGTCA-motif	CGTCA	1469	5	-	cis-acting regulatory element involved in the MeJA-responsiveness
DR010688	TGACG-motif	TGACG	1469	5	+	cis-acting regulatory element involved in the MeJA-responsiveness
DR011212	G-box	CACGAC	263	6	+	cis-acting regulatory element involved in light responsiveness
DR011212	G-Box	CACGTT	672	6	+	cis-acting regulatory element involved in light responsiveness
DR011212	G-box	CACGTG	734	6	+	cis-acting regulatory element involved in light responsiveness
DR011212	G-Box	CACGTG	734	6	+	cis-acting regulatory element involved in light responsiveness
DR011212	G-box	CACGAC	803	6	-	cis-acting regulatory element involved in light responsiveness
DR011212	G-box	CACGTC	1441	6	-	cis-acting regulatory element involved in light responsiveness
DR011212	LTR	CCGAAA	655	6	-	cis-acting element involved in low-temperature responsiveness
DR011212	LTR	CCGAAA	1131	6	-	cis-acting element involved in low-temperature responsiveness
DR011212	ABRE	ACGTG	672	5	-	cis-acting element involved in the abscisic acid responsiveness
DR011212	ABRE	CGCACGTGTC	732	9	+	cis-acting element involved in the abscisic acid responsiveness
DR011212	ABRE	CACGTG	734	6	+	cis-acting element involved in the abscisic acid responsiveness
DR011212	ABRE	ACGTG	735	5	+	cis-acting element involved in the abscisic acid responsiveness
DR011212	ABRE	ACGTG	1442	5	+	cis-acting element involved in the abscisic acid responsiveness
DR011212	TGA-element	AACGAC	374	6	+	auxin-responsive element
DR011212	TGA-element	AACGAC	570	6	+	auxin-responsive element
DR011212	GARE-motif	TCTGTTG	1325	7	+	gibberellin-responsive element
DR011212	CGTCA-motif	CGTCA	114	5	+	cis-acting regulatory element involved in the MeJA-responsiveness
DR011212	TGACG-motif	TGACG	114	5	-	cis-acting regulatory element involved in the MeJA-responsiveness
DR012604	G-Box	CACGTT	1035	6	+	cis-acting regulatory element involved in light responsiveness
DR012604	LTR	CCGAAA	245	6	-	cis-acting element involved in low-temperature responsiveness
DR012604	LTR	CCGAAA	1337	6	-	cis-acting element involved in low-temperature responsiveness
DR012604	TCA-element	CCATCTTTTT	1213	9	+	cis-acting element involved in salicylic acid responsiveness
DR012604	ABRE	ACGTG	1035	5	-	cis-acting element involved in the abscisic acid responsiveness
DR012604	TGA-element	AACGAC	934	6	+	auxin-responsive element
DR012604	MBS	CAACTG	71	6	+	MYB binding site involved in drought-inducibility
DR012604	CGTCA-motif	CGTCA	794	5	-	cis-acting regulatory element involved in the MeJA-responsiveness
DR012604	TGACG-motif	TGACG	794	5	+	cis-acting regulatory element involved in the MeJA-responsiveness
DR013802	G-box	CACGTG	26	6	+	cis-acting regulatory element involved in light responsiveness
DR013802	G-Box	CACGTG	26	6	+	cis-acting regulatory element involved in light responsiveness
DR013802	G-box	CACGTC	112	6	-	cis-acting regulatory element involved in light responsiveness
DR013802	G-Box	CACGTT	188	6	+	cis-acting regulatory element involved in light responsiveness
DR013802	G-box	CACGTC	205	6	+	cis-acting regulatory element involved in light responsiveness
DR013802	G-box	CACGTG	436	6	+	cis-acting regulatory element involved in light responsiveness
DR013802	G-Box	CACGTG	436	6	+	cis-acting regulatory element involved in light responsiveness
DR013802	G-box	CACGAC	476	6	+	cis-acting regulatory element involved in light responsiveness
DR013802	G-box	CACGTC	630	6	+	cis-acting regulatory element involved in light responsiveness
DR013802	G-box	CACGAC	928	6	+	cis-acting regulatory element involved in light responsiveness
DR013802	G-box	CACGAC	1014	6	+	cis-acting regulatory element involved in light responsiveness
DR013802	TCA-element	CCATCTTTTT	511	9	-	cis-acting element involved in salicylic acid responsiveness
DR013802	ABRE	CGCACGTGTC	24	9	-	cis-acting element involved in the abscisic acid responsiveness
DR013802	ABRE	CACGTG	26	6	+	cis-acting element involved in the abscisic acid responsiveness
DR013802	ABRE	ACGTG	27	5	+	cis-acting element involved in the abscisic acid responsiveness
DR013802	ABRE	ACGTG	113	5	+	cis-acting element involved in the abscisic acid responsiveness
DR013802	ABRE	ACGTG	188	5	-	cis-acting element involved in the abscisic acid responsiveness
DR013802	ABRE	ACGTG	205	5	-	cis-acting element involved in the abscisic acid responsiveness
DR013802	ABRE	CACGTG	436	6	+	cis-acting element involved in the abscisic acid responsiveness
DR013802	ABRE	ACGTG	437	5	+	cis-acting element involved in the abscisic acid responsiveness
DR013802	ABRE	ACGTG	630	5	-	cis-acting element involved in the abscisic acid responsiveness
DR013802	GARE-motif	TCTGTTG	87	7	-	gibberellin-responsive element
DR013802	CGTCA-motif	CGTCA	207	5	+	cis-acting regulatory element involved in the MeJA-responsiveness
DR013802	TGACG-motif	TGACG	207	5	-	cis-acting regulatory element involved in the MeJA-responsiveness
DR013802	CGTCA-motif	CGTCA	963	5	-	cis-acting regulatory element involved in the MeJA-responsiveness
DR013802	TGACG-motif	TGACG	963	5	+	cis-acting regulatory element involved in the MeJA-responsiveness
DR013802	CAT-box	GCCACT	44	6	+	cis-acting regulatory element related to meristem expression
DR013959	G-box	CACGTG	25	6	+	cis-acting regulatory element involved in light responsiveness
DR013959	G-Box	CACGTG	25	6	+	cis-acting regulatory element involved in light responsiveness
DR013959	G-Box	CACGTT	143	6	-	cis-acting regulatory element involved in light responsiveness
DR013959	LTR	CCGAAA	932	6	-	cis-acting element involved in low-temperature responsiveness
DR013959	LTR	CCGAAA	1375	6	-	cis-acting element involved in low-temperature responsiveness
DR013959	ABRE	CACGTG	25	6	+	cis-acting element involved in the abscisic acid responsiveness
DR013959	ABRE	ACGTG	26	5	+	cis-acting element involved in the abscisic acid responsiveness
DR013959	ABRE	ACGTG	144	5	+	cis-acting element involved in the abscisic acid responsiveness
DR013959	MBS	CAACTG	361	6	-	MYB binding site involved in drought-inducibility
DR013959	GARE-motif	TCTGTTG	219	7	+	gibberellin-responsive element
DR013959	Sp1	GGGCGG	406	6	-	light responsive element
DR013959	CAT-box	GCCACT	1445	6	-	cis-acting regulatory element related to meristem expression
DR014246	G-box	CACGAC	1433	6	+	cis-acting regulatory element involved in light responsiveness
DR014246	LTR	CCGAAA	381	6	-	cis-acting element involved in low-temperature responsiveness
DR014246	LTR	CCGAAA	710	6	-	cis-acting element involved in low-temperature responsiveness
DR014246	ABRE	TACGGTC	1296	7	-	cis-acting element involved in the abscisic acid responsiveness
DR014246	AuxRR-core	GGTCCAT	55	7	+	cis-acting regulatory element involved in auxin responsiveness
DR014246	TC-rich repeats	GTTTTCTTAC	469	9	-	cis-acting element involved in defense and stress responsiveness
DR014246	MBS	CAACTG	316	6	-	MYB binding site involved in drought-inducibility
DR014246	MBS	CAACTG	544	6	-	MYB binding site involved in drought-inducibility
DR014246	P-box	CCTTTTG	181	7	+	gibberellin-responsive element
DR014246	GT1-motif	GGTTAAT	570	7	-	light responsive element
DR014246	GT1-motif	GGTTAA	571	6	-	light responsive element
DR014246	Sp1	GGGCGG	1490	6	-	light responsive element
DR014246	CGTCA-motif	CGTCA	374	5	-	cis-acting regulatory element involved in the MeJA-responsiveness
DR014246	TGACG-motif	TGACG	374	5	+	cis-acting regulatory element involved in the MeJA-responsiveness
DR014246	CAT-box	GCCACT	729	6	-	cis-acting regulatory element related to meristem expression
DR014280	G-box	CACGTC	20	6	+	cis-acting regulatory element involved in light responsiveness
DR014280	G-box	CACGAC	1487	6	-	cis-acting regulatory element involved in light responsiveness
DR014280	ABRE	ACGTG	20	5	-	cis-acting element involved in the abscisic acid responsiveness
DR014280	MBS	CAACTG	1470	6	+	MYB binding site involved in drought-inducibility
DR014280	GARE-motif	TCTGTTG	1142	7	+	gibberellin-responsive element
DR014280	CGTCA-motif	CGTCA	1092	5	-	cis-acting regulatory element involved in the MeJA-responsiveness
DR014280	TGACG-motif	TGACG	1092	5	+	cis-acting regulatory element involved in the MeJA-responsiveness
DR014411	G-Box	CACGTG	981	6	-	cis-acting regulatory element involved in light responsiveness
DR014411	G-box	CACGTG	981	6	-	cis-acting regulatory element involved in light responsiveness
DR014411	G-Box	CACGTT	998	6	+	cis-acting regulatory element involved in light responsiveness
DR014411	G-box	CCACGTAA	1010	8	-	cis-acting regulatory element involved in light responsiveness
DR014411	G-box	TACGTG	1011	6	+	cis-acting regulatory element involved in light responsiveness
DR014411	G-Box	CACGTT	1088	6	-	cis-acting regulatory element involved in light responsiveness
DR014411	G-box	GCCACGTGGA	1341	9	+	cis-acting regulatory element involved in light responsiveness
DR014411	G-Box	CACGTG	1343	6	-	cis-acting regulatory element involved in light responsiveness
DR014411	G-box	CACGTG	1343	6	-	cis-acting regulatory element involved in light responsiveness
DR014411	ABRE	CACGTG	981	6	-	cis-acting element involved in the abscisic acid responsiveness
DR014411	ABRE	ACGTG	982	5	+	cis-acting element involved in the abscisic acid responsiveness
DR014411	ABRE	ACGTG	998	5	-	cis-acting element involved in the abscisic acid responsiveness
DR014411	ABRE	ACGTG	1012	5	+	cis-acting element involved in the abscisic acid responsiveness
DR014411	ABRE	ACGTG	1089	5	+	cis-acting element involved in the abscisic acid responsiveness
DR014411	ABRE	CACGTG	1343	6	-	cis-acting element involved in the abscisic acid responsiveness
DR014411	ABRE	ACGTG	1344	5	+	cis-acting element involved in the abscisic acid responsiveness
DR014411	MBS	CAACTG	107	6	-	MYB binding site involved in drought-inducibility
DR014411	MBS	CAACTG	446	6	+	MYB binding site involved in drought-inducibility
DR014411	GARE-motif	TCTGTTG	685	7	-	gibberellin-responsive element
DR014411	ACE	GCGACGTACC	718	9	+	cis-acting element involved in light responsiveness
DR014411	CGTCA-motif	CGTCA	276	5	-	cis-acting regulatory element involved in the MeJA-responsiveness
DR014411	TGACG-motif	TGACG	276	5	+	cis-acting regulatory element involved in the MeJA-responsiveness
DR014411	CGTCA-motif	CGTCA	964	5	-	cis-acting regulatory element involved in the MeJA-responsiveness
DR014411	TGACG-motif	TGACG	964	5	+	cis-acting regulatory element involved in the MeJA-responsiveness
DR014922	G-box	CACGAC	271	6	+	cis-acting regulatory element involved in light responsiveness
DR014922	G-box	CACGTC	382	6	+	cis-acting regulatory element involved in light responsiveness
DR014922	G-box	CACGAC	435	6	+	cis-acting regulatory element involved in light responsiveness
DR014922	G-Box	CACGTG	473	6	+	cis-acting regulatory element involved in light responsiveness
DR014922	G-box	CACGTG	473	6	+	cis-acting regulatory element involved in light responsiveness
DR014922	G-box	CACGTC	506	6	+	cis-acting regulatory element involved in light responsiveness
DR014922	G-box	TACGTG	540	6	+	cis-acting regulatory element involved in light responsiveness
DR014922	G-Box	CACGTT	623	6	+	cis-acting regulatory element involved in light responsiveness
DR014922	G-box	CACGTC	1106	6	-	cis-acting regulatory element involved in light responsiveness
DR014922	G-Box	CACGTG	1225	6	-	cis-acting regulatory element involved in light responsiveness
DR014922	G-box	CACGTG	1225	6	-	cis-acting regulatory element involved in light responsiveness
DR014922	MRE	AACCTAA	59	7	+	MYB binding site involved in light responsiveness
DR014922	LTR	CCGAAA	613	6	-	cis-acting element involved in low-temperature responsiveness
DR014922	LTR	CCGAAA	727	6	+	cis-acting element involved in low-temperature responsiveness
DR014922	ABRE	ACGTG	382	5	-	cis-acting element involved in the abscisic acid responsiveness
DR014922	ABRE	CACGTG	473	6	+	cis-acting element involved in the abscisic acid responsiveness
DR014922	ABRE	ACGTG	474	5	+	cis-acting element involved in the abscisic acid responsiveness
DR014922	ABRE	ACGTG	506	5	-	cis-acting element involved in the abscisic acid responsiveness
DR014922	ABRE	ACGTG	541	5	+	cis-acting element involved in the abscisic acid responsiveness
DR014922	ABRE	ACGTG	623	5	-	cis-acting element involved in the abscisic acid responsiveness
DR014922	ABRE	ACGTG	1107	5	+	cis-acting element involved in the abscisic acid responsiveness
DR014922	ABRE	CACGTG	1225	6	-	cis-acting element involved in the abscisic acid responsiveness
DR014922	ABRE	ACGTG	1226	5	+	cis-acting element involved in the abscisic acid responsiveness
DR014922	TGA-element	AACGAC	447	6	+	auxin-responsive element
DR014922	TGA-element	AACGAC	467	6	+	auxin-responsive element
DR014922	TC-rich repeats	GTTTTCTTAC	709	9	-	cis-acting element involved in defense and stress responsiveness
DR014922	MBS	CAACTG	415	6	+	MYB binding site involved in drought-inducibility
DR014922	TATC-box	TATCCCA	1494	7	-	cis-acting element involved in gibberellin-responsiveness
DR014922	P-box	CCTTTTG	184	7	-	gibberellin-responsive element
DR014922	GT1-motif	GGTTAA	560	6	+	light responsive element
DR014922	Sp1	GGGCGG	1179	6	+	light responsive element
DR014922	CGTCA-motif	CGTCA	458	5	-	cis-acting regulatory element involved in the MeJA-responsiveness
DR014922	TGACG-motif	TGACG	458	5	+	cis-acting regulatory element involved in the MeJA-responsiveness
DR014922	CGTCA-motif	CGTCA	508	5	+	cis-acting regulatory element involved in the MeJA-responsiveness
DR014922	TGACG-motif	TGACG	508	5	-	cis-acting regulatory element involved in the MeJA-responsiveness
DR014961	G-box	CACGAC	25	6	-	cis-acting regulatory element involved in light responsiveness
DR014961	LTR	CCGAAA	399	6	-	cis-acting element involved in low-temperature responsiveness
DR014961	LTR	CCGAAA	1284	6	-	cis-acting element involved in low-temperature responsiveness
DR014961	MBS	CAACTG	409	6	-	MYB binding site involved in drought-inducibility
DR014961	GARE-motif	TCTGTTG	258	7	-	gibberellin-responsive element
DR014961	P-box	CCTTTTG	546	7	+	gibberellin-responsive element
DR014961	ACE	CTAACGTATT	1444	9	-	cis-acting element involved in light responsiveness
DR014961	GT1-motif	GGTTAA	486	6	+	light responsive element
DR014961	GT1-motif	GGTTAA	982	6	-	light responsive element
DR014961	CGTCA-motif	CGTCA	657	5	-	cis-acting regulatory element involved in the MeJA-responsiveness
DR014961	TGACG-motif	TGACG	657	5	+	cis-acting regulatory element involved in the MeJA-responsiveness
DR014962	G-box	TACGTG	1192	6	-	cis-acting regulatory element involved in light responsiveness
DR014962	G-box	CACGTC	1244	6	+	cis-acting regulatory element involved in light responsiveness
DR014962	TCA-element	CCATCTTTTT	1315	9	-	cis-acting element involved in salicylic acid responsiveness
DR014962	ABRE	ACGTG	1192	5	-	cis-acting element involved in the abscisic acid responsiveness
DR014962	ABRE	ACGTG	1244	5	-	cis-acting element involved in the abscisic acid responsiveness
DR014962	TC-rich repeats	GTTTTCTTAC	88	9	-	cis-acting element involved in defense and stress responsiveness
DR014962	GT1-motif	GGTTAA	368	6	+	light responsive element
DR014962	GT1-motif	GGTTAA	904	6	+	light responsive element
DR014962	GT1-motif	GGTTAAT	1138	7	+	light responsive element
DR014962	CGTCA-motif	CGTCA	570	5	+	cis-acting regulatory element involved in the MeJA-responsiveness
DR014962	TGACG-motif	TGACG	570	5	-	cis-acting regulatory element involved in the MeJA-responsiveness
DR014962	CAT-box	GCCACT	1447	6	+	cis-acting regulatory element related to meristem expression
DR015057	G-box	CACGTC	107	6	-	cis-acting regulatory element involved in light responsiveness
DR015057	ABRE	ACGTG	108	5	+	cis-acting element involved in the abscisic acid responsiveness
DR015057	TGA-element	AACGAC	1118	6	+	auxin-responsive element
DR015057	GARE-motif	TCTGTTG	983	7	+	gibberellin-responsive element
DR015057	P-box	CCTTTTG	1287	7	-	gibberellin-responsive element
DR015057	CGTCA-motif	CGTCA	106	5	-	cis-acting regulatory element involved in the MeJA-responsiveness
DR015057	TGACG-motif	TGACG	106	5	+	cis-acting regulatory element involved in the MeJA-responsiveness
DR015623	G-box	CACGAC	1003	6	+	cis-acting regulatory element involved in light responsiveness
DR015623	G-Box	CACGTG	1012	6	-	cis-acting regulatory element involved in light responsiveness
DR015623	G-box	CACGTG	1012	6	-	cis-acting regulatory element involved in light responsiveness
DR015623	LTR	CCGAAA	494	6	-	cis-acting element involved in low-temperature responsiveness
DR015623	ABRE	CACGTG	1012	6	-	cis-acting element involved in the abscisic acid responsiveness
DR015623	ABRE	ACGTG	1013	5	+	cis-acting element involved in the abscisic acid responsiveness
DR015623	GT1-motif	GGTTAA	46	6	-	light responsive element
DR015623	GT1-motif	GGTTAA	1053	6	-	light responsive element
DR015623	CGTCA-motif	CGTCA	1234	5	+	cis-acting regulatory element involved in the MeJA-responsiveness
DR015623	TGACG-motif	TGACG	1234	5	-	cis-acting regulatory element involved in the MeJA-responsiveness
DR015900	G-box	TACGTG	345	6	-	cis-acting regulatory element involved in light responsiveness
DR015900	G-Box	CACGTG	794	6	-	cis-acting regulatory element involved in light responsiveness
DR015900	G-box	CACGTG	794	6	-	cis-acting regulatory element involved in light responsiveness
DR015900	G-box	TACGTG	1116	6	-	cis-acting regulatory element involved in light responsiveness
DR015900	MRE	AACCTAA	401	7	+	MYB binding site involved in light responsiveness
DR015900	MRE	AACCTAA	713	7	+	MYB binding site involved in light responsiveness
DR015900	MRE	AACCTAA	934	7	+	MYB binding site involved in light responsiveness
DR015900	ABRE	TACGGTC	203	7	+	cis-acting element involved in the abscisic acid responsiveness
DR015900	ABRE	ACGTG	345	5	-	cis-acting element involved in the abscisic acid responsiveness
DR015900	ABRE	CACGTG	794	6	-	cis-acting element involved in the abscisic acid responsiveness
DR015900	ABRE	ACGTG	795	5	+	cis-acting element involved in the abscisic acid responsiveness
DR015900	ABRE	TACGTGTC	1114	8	-	cis-acting element involved in the abscisic acid responsiveness
DR015900	ABRE	ACGTG	1116	5	-	cis-acting element involved in the abscisic acid responsiveness
DR015900	TGA-element	AACGAC	1476	6	+	auxin-responsive element
DR015900	Sp1	GGGCGG	175	6	+	light responsive element
DR015900	GT1-motif	GGTTAAT	710	7	-	light responsive element
DR015900	GT1-motif	GGTTAA	711	6	-	light responsive element
DR015900	CGTCA-motif	CGTCA	21	5	+	cis-acting regulatory element involved in the MeJA-responsiveness
DR015900	TGACG-motif	TGACG	21	5	-	cis-acting regulatory element involved in the MeJA-responsiveness
DR015900	CGTCA-motif	CGTCA	85	5	+	cis-acting regulatory element involved in the MeJA-responsiveness
DR015900	TGACG-motif	TGACG	85	5	-	cis-acting regulatory element involved in the MeJA-responsiveness
DR015900	CGTCA-motif	CGTCA	254	5	+	cis-acting regulatory element involved in the MeJA-responsiveness
DR015900	TGACG-motif	TGACG	254	5	-	cis-acting regulatory element involved in the MeJA-responsiveness
DR015900	CGTCA-motif	CGTCA	1051	5	+	cis-acting regulatory element involved in the MeJA-responsiveness
DR015900	TGACG-motif	TGACG	1051	5	-	cis-acting regulatory element involved in the MeJA-responsiveness
DR016192	G-box	CACGAC	240	6	-	cis-acting regulatory element involved in light responsiveness
DR016192	G-box	CACGTC	513	6	+	cis-acting regulatory element involved in light responsiveness
DR016192	G-box	TACGTG	755	6	-	cis-acting regulatory element involved in light responsiveness
DR016192	G-box	CAGACGTGGCA	988	10	-	cis-acting regulatory element involved in light responsiveness
DR016192	MRE	AACCTAA	1489	7	-	MYB binding site involved in light responsiveness
DR016192	LTR	CCGAAA	565	6	+	cis-acting element involved in low-temperature responsiveness
DR016192	LTR	CCGAAA	1082	6	-	cis-acting element involved in low-temperature responsiveness
DR016192	LTR	CCGAAA	1142	6	-	cis-acting element involved in low-temperature responsiveness
DR016192	LTR	CCGAAA	1331	6	-	cis-acting element involved in low-temperature responsiveness
DR016192	TCA-element	TCAGAAGAGG	990	9	-	cis-acting element involved in salicylic acid responsiveness
DR016192	ABRE	ACGTG	513	5	-	cis-acting element involved in the abscisic acid responsiveness
DR016192	ABRE	GCCGCGTGGC	543	9	-	cis-acting element involved in the abscisic acid responsiveness
DR016192	ABRE	ACGTG	755	5	-	cis-acting element involved in the abscisic acid responsiveness
DR016192	TC-rich repeats	ATTCTCTAAC	636	9	+	cis-acting element involved in defense and stress responsiveness
DR016192	GARE-motif	TCTGTTG	885	7	+	gibberellin-responsive element
DR016192	GT1-motif	GGTTAA	1003	6	-	light responsive element
DR016192	GT1-motif	GGTTAAT	1172	7	+	light responsive element
DR016192	CGTCA-motif	CGTCA	146	5	+	cis-acting regulatory element involved in the MeJA-responsiveness
DR016192	TGACG-motif	TGACG	146	5	-	cis-acting regulatory element involved in the MeJA-responsiveness
DR016192	CGTCA-motif	CGTCA	170	5	+	cis-acting regulatory element involved in the MeJA-responsiveness
DR016192	TGACG-motif	TGACG	170	5	-	cis-acting regulatory element involved in the MeJA-responsiveness
DR016192	CGTCA-motif	CGTCA	466	5	-	cis-acting regulatory element involved in the MeJA-responsiveness
DR016192	TGACG-motif	TGACG	466	5	+	cis-acting regulatory element involved in the MeJA-responsiveness
DR016192	CGTCA-motif	CGTCA	798	5	-	cis-acting regulatory element involved in the MeJA-responsiveness
DR016192	TGACG-motif	TGACG	798	5	+	cis-acting regulatory element involved in the MeJA-responsiveness
DR016192	CGTCA-motif	CGTCA	894	5	-	cis-acting regulatory element involved in the MeJA-responsiveness
DR016192	TGACG-motif	TGACG	894	5	+	cis-acting regulatory element involved in the MeJA-responsiveness
DR016192	CGTCA-motif	CGTCA	997	5	-	cis-acting regulatory element involved in the MeJA-responsiveness
DR016192	TGACG-motif	TGACG	997	5	+	cis-acting regulatory element involved in the MeJA-responsiveness
DR016192	CAT-box	GCCACT	191	6	-	cis-acting regulatory element related to meristem expression
DR016192	CAT-box	GCCACT	989	6	+	cis-acting regulatory element related to meristem expression
DR016297	G-box	CACGAC	265	6	-	cis-acting regulatory element involved in light responsiveness
DR016297	G-Box	CACGTT	724	6	+	cis-acting regulatory element involved in light responsiveness
DR016297	G-box	TACGTG	757	6	+	cis-acting regulatory element involved in light responsiveness
DR016297	LTR	CCGAAA	553	6	+	cis-acting element involved in low-temperature responsiveness
DR016297	TCA-element	CCATCTTTTT	841	9	-	cis-acting element involved in salicylic acid responsiveness
DR016297	TCA-element	CCATCTTTTT	1212	9	+	cis-acting element involved in salicylic acid responsiveness
DR016297	ABRE	ACGTG	724	5	-	cis-acting element involved in the abscisic acid responsiveness
DR016297	ABRE	ACGTG	758	5	+	cis-acting element involved in the abscisic acid responsiveness
DR016297	AuxRR-core	GGTCCAT	1166	7	-	cis-acting regulatory element involved in auxin responsiveness
DR016297	MBS	CAACTG	1367	6	-	MYB binding site involved in drought-inducibility
DR016297	ACE	GACACGTATG	755	9	-	cis-acting element involved in light responsiveness
DR016297	GT1-motif	GGTTAAT	1397	7	-	light responsive element
DR016297	GT1-motif	GGTTAA	1398	6	-	light responsive element
DR016611	G-box	CACGAC	29	6	-	cis-acting regulatory element involved in light responsiveness
DR016611	G-box	CACGAC	203	6	-	cis-acting regulatory element involved in light responsiveness
DR016611	G-Box	CACGTT	728	6	+	cis-acting regulatory element involved in light responsiveness
DR016611	G-box	TACGTG	738	6	+	cis-acting regulatory element involved in light responsiveness
DR016611	LTR	CCGAAA	359	6	+	cis-acting element involved in low-temperature responsiveness
DR016611	ABRE	ACGTG	728	5	-	cis-acting element involved in the abscisic acid responsiveness
DR016611	ABRE	CGTACGTGCA	736	9	+	cis-acting element involved in the abscisic acid responsiveness
DR016611	ABRE	ACGTG	739	5	+	cis-acting element involved in the abscisic acid responsiveness
DR016611	ABRE	GCAACGTGTC	969	9	-	cis-acting element involved in the abscisic acid responsiveness
DR016611	TGA-element	AACGAC	78	6	-	auxin-responsive element
DR016611	GT1-motif	GGTTAA	534	6	+	light responsive element
DR016611	Sp1	GGGCGG	1098	6	-	light responsive element
DR016611	Sp1	GGGCGG	1250	6	+	light responsive element
DR016611	CGTCA-motif	CGTCA	58	5	-	cis-acting regulatory element involved in the MeJA-responsiveness
DR016611	TGACG-motif	TGACG	58	5	+	cis-acting regulatory element involved in the MeJA-responsiveness
DR016611	CGTCA-motif	CGTCA	72	5	-	cis-acting regulatory element involved in the MeJA-responsiveness
DR016611	TGACG-motif	TGACG	72	5	+	cis-acting regulatory element involved in the MeJA-responsiveness
DR016611	CGTCA-motif	CGTCA	127	5	+	cis-acting regulatory element involved in the MeJA-responsiveness
DR016611	TGACG-motif	TGACG	127	5	-	cis-acting regulatory element involved in the MeJA-responsiveness
DR016611	CGTCA-motif	CGTCA	233	5	-	cis-acting regulatory element involved in the MeJA-responsiveness
DR016611	TGACG-motif	TGACG	233	5	+	cis-acting regulatory element involved in the MeJA-responsiveness
DR016611	CGTCA-motif	CGTCA	915	5	+	cis-acting regulatory element involved in the MeJA-responsiveness
DR016611	TGACG-motif	TGACG	915	5	-	cis-acting regulatory element involved in the MeJA-responsiveness
DR016611	CGTCA-motif	CGTCA	1230	5	+	cis-acting regulatory element involved in the MeJA-responsiveness
DR016611	TGACG-motif	TGACG	1230	5	-	cis-acting regulatory element involved in the MeJA-responsiveness
DR017459	G-box	ACACGTGT	450	8	+	cis-acting regulatory element involved in light responsiveness
DR017459	G-Box	CACGTG	451	6	+	cis-acting regulatory element involved in light responsiveness
DR017459	G-box	CACGTG	451	6	+	cis-acting regulatory element involved in light responsiveness
DR017459	G-Box	CACGTT	748	6	+	cis-acting regulatory element involved in light responsiveness
DR017459	G-Box	CACGTT	1049	6	+	cis-acting regulatory element involved in light responsiveness
DR017459	G-box	GCCACGTGGA	1090	9	-	cis-acting regulatory element involved in light responsiveness
DR017459	G-Box	CACGTG	1092	6	-	cis-acting regulatory element involved in light responsiveness
DR017459	G-box	CACGTG	1092	6	-	cis-acting regulatory element involved in light responsiveness
DR017459	MRE	AACCTAA	89	7	-	MYB binding site involved in light responsiveness
DR017459	LTR	CCGAAA	289	6	+	cis-acting element involved in low-temperature responsiveness
DR017459	TCA-element	TCAGAAGAGG	676	9	-	cis-acting element involved in salicylic acid responsiveness
DR017459	ABRE	AACCCGG	365	7	-	cis-acting element involved in the abscisic acid responsiveness
DR017459	ABRE	CGCACGTGTC	449	9	+	cis-acting element involved in the abscisic acid responsiveness
DR017459	ABRE	CACGTG	451	6	+	cis-acting element involved in the abscisic acid responsiveness
DR017459	ABRE	ACGTG	452	5	+	cis-acting element involved in the abscisic acid responsiveness
DR017459	ABRE	ACGTG	748	5	-	cis-acting element involved in the abscisic acid responsiveness
DR017459	ABRE	ACGTG	1049	5	-	cis-acting element involved in the abscisic acid responsiveness
DR017459	ABRE	CACGTG	1092	6	-	cis-acting element involved in the abscisic acid responsiveness
DR017459	ABRE	ACGTG	1093	5	+	cis-acting element involved in the abscisic acid responsiveness
DR017459	TGA-element	AACGAC	294	6	+	auxin-responsive element
DR017459	P-box	CCTTTTG	1110	7	-	gibberellin-responsive element
DR017459	ACE	GACACGTATG	449	9	-	cis-acting element involved in light responsiveness
DR017459	Sp1	GGGCGG	432	6	+	light responsive element
DR017459	Sp1	GGGCGG	560	6	-	light responsive element
DR017459	GT1-motif	GGTTAA	738	6	-	light responsive element
DR017459	CGTCA-motif	CGTCA	324	5	-	cis-acting regulatory element involved in the MeJA-responsiveness
DR017459	TGACG-motif	TGACG	324	5	+	cis-acting regulatory element involved in the MeJA-responsiveness
DR017459	CGTCA-motif	CGTCA	392	5	-	cis-acting regulatory element involved in the MeJA-responsiveness
DR017459	TGACG-motif	TGACG	392	5	+	cis-acting regulatory element involved in the MeJA-responsiveness
DR017494	G-box	CACGTG	288	6	+	cis-acting regulatory element involved in light responsiveness
DR017494	G-Box	CACGTG	288	6	+	cis-acting regulatory element involved in light responsiveness
DR017494	G-Box	CACGTT	576	6	-	cis-acting regulatory element involved in light responsiveness
DR017494	G-box	GCCACGTGGA	1438	9	-	cis-acting regulatory element involved in light responsiveness
DR017494	ABRE	CACGTG	288	6	+	cis-acting element involved in the abscisic acid responsiveness
DR017494	ABRE	ACGTG	289	5	+	cis-acting element involved in the abscisic acid responsiveness
DR017494	ABRE	ACGTG	577	5	+	cis-acting element involved in the abscisic acid responsiveness
DR017494	TGA-element	AACGAC	614	6	+	auxin-responsive element
DR017494	TC-rich repeats	GTTTTCTTAC	859	9	+	cis-acting element involved in defense and stress responsiveness
DR017494	MBS	CAACTG	1155	6	-	MYB binding site involved in drought-inducibility
DR017494	TATC-box	TATCCCA	692	7	+	cis-acting element involved in gibberellin-responsiveness
DR017494	TATC-box	TATCCCA	1083	7	+	cis-acting element involved in gibberellin-responsiveness
DR017494	ACE	GACACGTATG	831	9	-	cis-acting element involved in light responsiveness
DR017494	GT1-motif	GGTTAA	1101	6	-	light responsive element
DR017494	CGTCA-motif	CGTCA	71	5	-	cis-acting regulatory element involved in the MeJA-responsiveness
DR017494	TGACG-motif	TGACG	71	5	+	cis-acting regulatory element involved in the MeJA-responsiveness
DR017750	G-box	TACGTG	620	6	-	cis-acting regulatory element involved in light responsiveness
DR017750	TCA-element	CCATCTTTTT	826	9	-	cis-acting element involved in salicylic acid responsiveness
DR017750	ABRE	GCCGCGTGGC	206	9	+	cis-acting element involved in the abscisic acid responsiveness
DR017750	ABRE	ACGTG	620	5	-	cis-acting element involved in the abscisic acid responsiveness
DR017750	MBS	CAACTG	870	6	-	MYB binding site involved in drought-inducibility
DR017750	GT1-motif	GGTTAAT	995	7	-	light responsive element
DR017750	GT1-motif	GGTTAA	996	6	-	light responsive element
DR017750	CGTCA-motif	CGTCA	78	5	-	cis-acting regulatory element involved in the MeJA-responsiveness
DR017750	TGACG-motif	TGACG	78	5	+	cis-acting regulatory element involved in the MeJA-responsiveness
DR017750	CGTCA-motif	CGTCA	110	5	-	cis-acting regulatory element involved in the MeJA-responsiveness
DR017750	TGACG-motif	TGACG	110	5	+	cis-acting regulatory element involved in the MeJA-responsiveness
DR017750	CAT-box	GCCACT	210	6	-	cis-acting regulatory element related to meristem expression
DR017795	G-box	CACGTC	438	6	-	cis-acting regulatory element involved in light responsiveness
DR017795	G-box	CACGAC	1462	6	+	cis-acting regulatory element involved in light responsiveness
DR017795	MRE	AACCTAA	561	7	+	MYB binding site involved in light responsiveness
DR017795	ABRE	ACGTG	439	5	+	cis-acting element involved in the abscisic acid responsiveness
DR017795	CGTCA-motif	CGTCA	425	5	-	cis-acting regulatory element involved in the MeJA-responsiveness
DR017795	TGACG-motif	TGACG	425	5	+	cis-acting regulatory element involved in the MeJA-responsiveness
DR017795	CGTCA-motif	CGTCA	437	5	-	cis-acting regulatory element involved in the MeJA-responsiveness
DR017795	TGACG-motif	TGACG	437	5	+	cis-acting regulatory element involved in the MeJA-responsiveness
DR017795	CGTCA-motif	CGTCA	459	5	-	cis-acting regulatory element involved in the MeJA-responsiveness
DR017795	TGACG-motif	TGACG	459	5	+	cis-acting regulatory element involved in the MeJA-responsiveness
DR017795	CGTCA-motif	CGTCA	951	5	-	cis-acting regulatory element involved in the MeJA-responsiveness
DR017795	TGACG-motif	TGACG	951	5	+	cis-acting regulatory element involved in the MeJA-responsiveness
DR017879	G-box	TACGTG	57	6	-	cis-acting regulatory element involved in light responsiveness
DR017879	G-box	GCCACGTGGA	181	9	+	cis-acting regulatory element involved in light responsiveness
DR017879	G-Box	CACGTG	183	6	+	cis-acting regulatory element involved in light responsiveness
DR017879	G-box	CACGTG	183	6	+	cis-acting regulatory element involved in light responsiveness
DR017879	G-Box	CACGTT	192	6	-	cis-acting regulatory element involved in light responsiveness
DR017879	G-Box	CACGTT	744	6	+	cis-acting regulatory element involved in light responsiveness
DR017879	G-Box	CACGTG	1076	6	-	cis-acting regulatory element involved in light responsiveness
DR017879	G-box	CACGTG	1076	6	-	cis-acting regulatory element involved in light responsiveness
DR017879	G-box	CACGTC	1334	6	+	cis-acting regulatory element involved in light responsiveness
DR017879	ABRE	ACGTG	57	5	-	cis-acting element involved in the abscisic acid responsiveness
DR017879	ABRE	CACGTG	183	6	+	cis-acting element involved in the abscisic acid responsiveness
DR017879	ABRE	ACGTG	184	5	+	cis-acting element involved in the abscisic acid responsiveness
DR017879	ABRE	ACGTG	193	5	+	cis-acting element involved in the abscisic acid responsiveness
DR017879	ABRE	ACGTG	744	5	-	cis-acting element involved in the abscisic acid responsiveness
DR017879	ABRE	CACGTG	1076	6	-	cis-acting element involved in the abscisic acid responsiveness
DR017879	ABRE	ACGTG	1077	5	+	cis-acting element involved in the abscisic acid responsiveness
DR017879	ABRE	ACGTG	1334	5	-	cis-acting element involved in the abscisic acid responsiveness
DR017879	TGA-element	AACGAC	203	6	+	auxin-responsive element
DR017879	MBS	CAACTG	770	6	+	MYB binding site involved in drought-inducibility
DR017879	P-box	CCTTTTG	1316	7	-	gibberellin-responsive element
DR017879	P-box	CCTTTTG	1378	7	+	gibberellin-responsive element
DR017879	CGTCA-motif	CGTCA	290	5	-	cis-acting regulatory element involved in the MeJA-responsiveness
DR017879	TGACG-motif	TGACG	290	5	+	cis-acting regulatory element involved in the MeJA-responsiveness
DR017879	CGTCA-motif	CGTCA	922	5	-	cis-acting regulatory element involved in the MeJA-responsiveness
DR017879	TGACG-motif	TGACG	922	5	+	cis-acting regulatory element involved in the MeJA-responsiveness
DR017879	CGTCA-motif	CGTCA	1272	5	+	cis-acting regulatory element involved in the MeJA-responsiveness
DR017879	TGACG-motif	TGACG	1272	5	-	cis-acting regulatory element involved in the MeJA-responsiveness
DR017879	CAT-box	GCCACT	348	6	+	cis-acting regulatory element related to meristem expression
DR017879	CAT-box	GCCACT	962	6	+	cis-acting regulatory element related to meristem expression
DR018053	G-box	CCACGTAA	149	8	+	cis-acting regulatory element involved in light responsiveness
DR018053	G-box	TACGTG	150	6	-	cis-acting regulatory element involved in light responsiveness
DR018053	G-box	CACGTC	202	6	+	cis-acting regulatory element involved in light responsiveness
DR018053	G-Box	CACGTT	804	6	+	cis-acting regulatory element involved in light responsiveness
DR018053	G-box	CACGAC	1021	6	-	cis-acting regulatory element involved in light responsiveness
DR018053	G-Box	CACGTT	1073	6	+	cis-acting regulatory element involved in light responsiveness
DR018053	ABRE	ACGTG	150	5	-	cis-acting element involved in the abscisic acid responsiveness
DR018053	ABRE	ACGTG	202	5	-	cis-acting element involved in the abscisic acid responsiveness
DR018053	ABRE	ACGTG	804	5	-	cis-acting element involved in the abscisic acid responsiveness
DR018053	ABRE	TACGGTC	815	7	-	cis-acting element involved in the abscisic acid responsiveness
DR018053	ABRE	ACGTG	1073	5	-	cis-acting element involved in the abscisic acid responsiveness
DR018053	ABRE	GACACGTACGT	1196	10	-	cis-acting element involved in the abscisic acid responsiveness
DR018053	ABRE	CGCACGTGTC	1324	9	-	cis-acting element involved in the abscisic acid responsiveness
DR018053	TGA-element	AACGAC	197	6	+	auxin-responsive element
DR018053	AuxRR-core	GGTCCAT	846	7	+	cis-acting regulatory element involved in auxin responsiveness
DR018053	TC-rich repeats	GTTTTCTTAC	1044	9	-	cis-acting element involved in defense and stress responsiveness
DR018053	TATC-box	TATCCCA	656	7	+	cis-acting element involved in gibberellin-responsiveness
DR018053	P-box	CCTTTTG	110	7	+	gibberellin-responsive element
DR018053	ACE	GACACGTATG	200	9	+	cis-acting element involved in light responsiveness
DR018053	Sp1	GGGCGG	1374	6	-	light responsive element
DR018053	CGTCA-motif	CGTCA	224	5	+	cis-acting regulatory element involved in the MeJA-responsiveness
DR018053	TGACG-motif	TGACG	224	5	-	cis-acting regulatory element involved in the MeJA-responsiveness
DR018053	RY-element	CATGCATG	863	8	-	cis-acting regulatory element involved in seed-specific regulation
DR018351	G-Box	CACGTG	184	6	+	cis-acting regulatory element involved in light responsiveness
DR018351	G-box	CACGTG	184	6	+	cis-acting regulatory element involved in light responsiveness
DR018351	G-box	CACGTC	1137	6	-	cis-acting regulatory element involved in light responsiveness
DR018351	MRE	AACCTAA	1225	7	+	MYB binding site involved in light responsiveness
DR018351	LTR	CCGAAA	1180	6	+	cis-acting element involved in low-temperature responsiveness
DR018351	ABRE	CACGTG	184	6	+	cis-acting element involved in the abscisic acid responsiveness
DR018351	ABRE	ACGTG	185	5	+	cis-acting element involved in the abscisic acid responsiveness
DR018351	ABRE	ACGTG	1138	5	+	cis-acting element involved in the abscisic acid responsiveness
DR018351	MBS	CAACTG	714	6	-	MYB binding site involved in drought-inducibility
DR018351	Sp1	GGGCGG	905	6	+	light responsive element
DR018351	Sp1	GGGCGG	1486	6	-	light responsive element
DR018562	G-Box	CACGTG	107	6	+	cis-acting regulatory element involved in light responsiveness
DR018562	G-box	CACGTG	107	6	+	cis-acting regulatory element involved in light responsiveness
DR018562	G-box	TACGTG	161	6	-	cis-acting regulatory element involved in light responsiveness
DR018562	G-box	CACGAC	174	6	-	cis-acting regulatory element involved in light responsiveness
DR018562	G-box	TACGTG	644	6	+	cis-acting regulatory element involved in light responsiveness
DR018562	TCA-element	CCATCTTTTT	197	9	+	cis-acting element involved in salicylic acid responsiveness
DR018562	ABRE	CACGTG	107	6	+	cis-acting element involved in the abscisic acid responsiveness
DR018562	ABRE	ACGTG	108	5	+	cis-acting element involved in the abscisic acid responsiveness
DR018562	ABRE	ACGTG	161	5	-	cis-acting element involved in the abscisic acid responsiveness
DR018562	ABRE	ACGTG	645	5	+	cis-acting element involved in the abscisic acid responsiveness
DR018562	TGA-element	AACGAC	595	6	-	auxin-responsive element
DR018562	AuxRR-core	GGTCCAT	551	7	+	cis-acting regulatory element involved in auxin responsiveness
DR018562	MBS	CAACTG	753	6	+	MYB binding site involved in drought-inducibility
DR018562	MBS	CAACTG	1388	6	+	MYB binding site involved in drought-inducibility
DR018562	P-box	CCTTTTG	30	7	+	gibberellin-responsive element
DR018562	GARE-motif	TCTGTTG	1406	7	-	gibberellin-responsive element
DR018562	GT1-motif	GGTTAA	1149	6	-	light responsive element
DR018562	CGTCA-motif	CGTCA	1248	5	+	cis-acting regulatory element involved in the MeJA-responsiveness
DR018562	TGACG-motif	TGACG	1248	5	-	cis-acting regulatory element involved in the MeJA-responsiveness
DR018562	CGTCA-motif	CGTCA	1486	5	+	cis-acting regulatory element involved in the MeJA-responsiveness
DR018562	TGACG-motif	TGACG	1486	5	-	cis-acting regulatory element involved in the MeJA-responsiveness
DR018754	G-Box	CACGTT	220	6	-	cis-acting regulatory element involved in light responsiveness
DR018754	G-box	CACGAC	931	6	-	cis-acting regulatory element involved in light responsiveness
DR018754	G-box	TACGTG	1182	6	-	cis-acting regulatory element involved in light responsiveness
DR018754	ABRE	ACGTG	221	5	+	cis-acting element involved in the abscisic acid responsiveness
DR018754	ABRE	ACGTG	1182	5	-	cis-acting element involved in the abscisic acid responsiveness
DR018754	TGA-element	AACGAC	440	6	-	auxin-responsive element
DR018754	TC-rich repeats	GTTTTCTTAC	1455	9	+	cis-acting element involved in defense and stress responsiveness
DR018754	TATC-box	TATCCCA	959	7	+	cis-acting element involved in gibberellin-responsiveness
DR018754	GT1-motif	GGTTAA	493	6	-	light responsive element
DR018820	G-box	CACGTC	1183	6	+	cis-acting regulatory element involved in light responsiveness
DR018820	ABRE	ACGTG	1183	5	-	cis-acting element involved in the abscisic acid responsiveness
DR018919	G-Box	CACGTT	236	6	+	cis-acting regulatory element involved in light responsiveness
DR018919	G-box	CACGAC	850	6	-	cis-acting regulatory element involved in light responsiveness
DR018919	G-Box	CACGTG	907	6	-	cis-acting regulatory element involved in light responsiveness
DR018919	G-box	CACGTG	907	6	-	cis-acting regulatory element involved in light responsiveness
DR018919	G-box	TACGTG	1256	6	+	cis-acting regulatory element involved in light responsiveness
DR018919	G-box	GCCACGTGGA	1322	9	-	cis-acting regulatory element involved in light responsiveness
DR018919	G-Box	CACGTG	1324	6	-	cis-acting regulatory element involved in light responsiveness
DR018919	G-box	CACGTG	1324	6	-	cis-acting regulatory element involved in light responsiveness
DR018919	LTR	CCGAAA	59	6	-	cis-acting element involved in low-temperature responsiveness
DR018919	LTR	CCGAAA	183	6	-	cis-acting element involved in low-temperature responsiveness
DR018919	LTR	CCGAAA	213	6	+	cis-acting element involved in low-temperature responsiveness
DR018919	LTR	CCGAAA	528	6	-	cis-acting element involved in low-temperature responsiveness
DR018919	SARE	TTCGACCATCTT	400	11	+	cis-acting element involved in salicylic acid responsiveness
DR018919	TCA-element	CCATCTTTTT	972	9	+	cis-acting element involved in salicylic acid responsiveness
DR018919	ABRE	ACGTG	236	5	-	cis-acting element involved in the abscisic acid responsiveness
DR018919	ABRE	CACGTG	907	6	-	cis-acting element involved in the abscisic acid responsiveness
DR018919	ABRE	ACGTG	908	5	+	cis-acting element involved in the abscisic acid responsiveness
DR018919	ABRE	TACGTGTC	1256	8	+	cis-acting element involved in the abscisic acid responsiveness
DR018919	ABRE	ACGTG	1257	5	+	cis-acting element involved in the abscisic acid responsiveness
DR018919	ABRE	GACACGTGGC	1322	9	-	cis-acting element involved in the abscisic acid responsiveness
DR018919	ABRE	CACGTG	1324	6	-	cis-acting element involved in the abscisic acid responsiveness
DR018919	ABRE	ACGTG	1325	5	+	cis-acting element involved in the abscisic acid responsiveness
DR018919	TGA-element	AACGAC	433	6	-	auxin-responsive element
DR018919	MBS	CAACTG	154	6	-	MYB binding site involved in drought-inducibility
DR018919	MBS	CAACTG	262	6	+	MYB binding site involved in drought-inducibility
DR018919	P-box	CCTTTTG	1331	7	-	gibberellin-responsive element
DR018919	Sp1	GGGCGG	930	6	-	light responsive element
DR018919	CGTCA-motif	CGTCA	116	5	+	cis-acting regulatory element involved in the MeJA-responsiveness
DR018919	TGACG-motif	TGACG	116	5	-	cis-acting regulatory element involved in the MeJA-responsiveness
DR018919	CGTCA-motif	CGTCA	349	5	-	cis-acting regulatory element involved in the MeJA-responsiveness
DR018919	TGACG-motif	TGACG	349	5	+	cis-acting regulatory element involved in the MeJA-responsiveness
DR018919	CGTCA-motif	CGTCA	904	5	+	cis-acting regulatory element involved in the MeJA-responsiveness
DR018919	TGACG-motif	TGACG	904	5	-	cis-acting regulatory element involved in the MeJA-responsiveness
DR018919	CGTCA-motif	CGTCA	1340	5	-	cis-acting regulatory element involved in the MeJA-responsiveness
DR018919	TGACG-motif	TGACG	1340	5	+	cis-acting regulatory element involved in the MeJA-responsiveness
DR019054	G-box	CACGTC	69	6	+	cis-acting regulatory element involved in light responsiveness
DR019054	G-Box	CACGTT	281	6	+	cis-acting regulatory element involved in light responsiveness
DR019054	G-box	TACGTG	586	6	+	cis-acting regulatory element involved in light responsiveness
DR019054	G-box	CACGAC	1097	6	-	cis-acting regulatory element involved in light responsiveness
DR019054	LTR	CCGAAA	135	6	-	cis-acting element involved in low-temperature responsiveness
DR019054	TCA-element	CCATCTTTTT	392	9	-	cis-acting element involved in salicylic acid responsiveness
DR019054	ABRE	ACGTG	69	5	-	cis-acting element involved in the abscisic acid responsiveness
DR019054	ABRE	ACGTG	281	5	-	cis-acting element involved in the abscisic acid responsiveness
DR019054	ABRE	ACGTG	587	5	+	cis-acting element involved in the abscisic acid responsiveness
DR019054	P-box	CCTTTTG	648	7	-	gibberellin-responsive element
DR019054	P-box	CCTTTTG	1203	7	+	gibberellin-responsive element
DR019054	P-box	CCTTTTG	1319	7	+	gibberellin-responsive element
DR019054	P-box	CCTTTTG	1422	7	+	gibberellin-responsive element
DR019054	CGTCA-motif	CGTCA	917	5	-	cis-acting regulatory element involved in the MeJA-responsiveness
DR019054	TGACG-motif	TGACG	917	5	+	cis-acting regulatory element involved in the MeJA-responsiveness
DR019264	G-box	CACGTG	314	6	+	cis-acting regulatory element involved in light responsiveness
DR019264	G-Box	CACGTG	314	6	+	cis-acting regulatory element involved in light responsiveness
DR019264	G-box	ACACGTGT	414	8	+	cis-acting regulatory element involved in light responsiveness
DR019264	G-box	CACGTG	415	6	+	cis-acting regulatory element involved in light responsiveness
DR019264	G-Box	CACGTG	415	6	+	cis-acting regulatory element involved in light responsiveness
DR019264	MRE	AACCTAA	480	7	+	MYB binding site involved in light responsiveness
DR019264	MRE	AACCTAA	771	7	-	MYB binding site involved in light responsiveness
DR019264	LTR	CCGAAA	807	6	-	cis-acting element involved in low-temperature responsiveness
DR019264	ABRE	CACGTG	314	6	+	cis-acting element involved in the abscisic acid responsiveness
DR019264	ABRE	ACGTG	315	5	+	cis-acting element involved in the abscisic acid responsiveness
DR019264	ABRE	CACGTG	415	6	+	cis-acting element involved in the abscisic acid responsiveness
DR019264	ABRE	ACGTG	416	5	+	cis-acting element involved in the abscisic acid responsiveness
DR019264	ABRE	TACGGTC	881	7	-	cis-acting element involved in the abscisic acid responsiveness
DR019264	TATC-box	TATCCCA	613	7	+	cis-acting element involved in gibberellin-responsiveness
DR019264	Sp1	GGGCGG	162	6	-	light responsive element
DR019264	GT1-motif	GGTTAA	567	6	+	light responsive element
DR019264	GT1-motif	GTGTGTGAA	1370	9	-	light responsive element
DR019264	CGTCA-motif	CGTCA	582	5	+	cis-acting regulatory element involved in the MeJA-responsiveness
DR019264	TGACG-motif	TGACG	582	5	-	cis-acting regulatory element involved in the MeJA-responsiveness
DR019678	G-Box	CACGTT	888	6	+	cis-acting regulatory element involved in light responsiveness
DR019678	G-box	CACGTG	1333	6	-	cis-acting regulatory element involved in light responsiveness
DR019678	G-Box	CACGTG	1333	6	-	cis-acting regulatory element involved in light responsiveness
DR019678	MRE	AACCTAA	924	7	+	MYB binding site involved in light responsiveness
DR019678	MRE	AACCTAA	1271	7	-	MYB binding site involved in light responsiveness
DR019678	LTR	CCGAAA	499	6	-	cis-acting element involved in low-temperature responsiveness
DR019678	LTR	CCGAAA	920	6	+	cis-acting element involved in low-temperature responsiveness
DR019678	ABRE	ACGTG	888	5	-	cis-acting element involved in the abscisic acid responsiveness
DR019678	ABRE	CACGTG	1333	6	-	cis-acting element involved in the abscisic acid responsiveness
DR019678	ABRE	ACGTG	1334	5	+	cis-acting element involved in the abscisic acid responsiveness
DR019678	Sp1	GGGCGG	342	6	+	light responsive element
DR019678	CGTCA-motif	CGTCA	312	5	-	cis-acting regulatory element involved in the MeJA-responsiveness
DR019678	TGACG-motif	TGACG	312	5	+	cis-acting regulatory element involved in the MeJA-responsiveness
DR019678	CGTCA-motif	CGTCA	1238	5	-	cis-acting regulatory element involved in the MeJA-responsiveness
DR019678	TGACG-motif	TGACG	1238	5	+	cis-acting regulatory element involved in the MeJA-responsiveness
DR019678	CGTCA-motif	CGTCA	1337	5	-	cis-acting regulatory element involved in the MeJA-responsiveness
DR019678	TGACG-motif	TGACG	1337	5	+	cis-acting regulatory element involved in the MeJA-responsiveness
DR020146	G-Box	CACGTG	319	6	+	cis-acting regulatory element involved in light responsiveness
DR020146	G-box	CACGTG	319	6	+	cis-acting regulatory element involved in light responsiveness
DR020146	G-Box	CACGTG	450	6	+	cis-acting regulatory element involved in light responsiveness
DR020146	G-box	CACGTG	450	6	+	cis-acting regulatory element involved in light responsiveness
DR020146	G-box	CACGAC	850	6	-	cis-acting regulatory element involved in light responsiveness
DR020146	G-Box	CACGTG	1114	6	-	cis-acting regulatory element involved in light responsiveness
DR020146	G-box	CACGTG	1114	6	-	cis-acting regulatory element involved in light responsiveness
DR020146	G-Box	CACGTT	1179	6	+	cis-acting regulatory element involved in light responsiveness
DR020146	G-box	CACGAC	1225	6	-	cis-acting regulatory element involved in light responsiveness
DR020146	MRE	AACCTAA	1353	7	+	MYB binding site involved in light responsiveness
DR020146	LTR	CCGAAA	782	6	+	cis-acting element involved in low-temperature responsiveness
DR020146	ABRE	CACGTG	319	6	+	cis-acting element involved in the abscisic acid responsiveness
DR020146	ABRE	ACGTG	320	5	+	cis-acting element involved in the abscisic acid responsiveness
DR020146	ABRE	CACGTG	450	6	+	cis-acting element involved in the abscisic acid responsiveness
DR020146	ABRE	ACGTG	451	5	+	cis-acting element involved in the abscisic acid responsiveness
DR020146	ABRE	CACGTG	1114	6	-	cis-acting element involved in the abscisic acid responsiveness
DR020146	ABRE	ACGTG	1115	5	+	cis-acting element involved in the abscisic acid responsiveness
DR020146	ABRE	ACGTG	1179	5	-	cis-acting element involved in the abscisic acid responsiveness
DR020146	AuxRR-core	GGTCCAT	501	7	-	cis-acting regulatory element involved in auxin responsiveness
DR020146	TC-rich repeats	ATTCTCTAAC	1051	10	+	cis-acting element involved in defense and stress responsiveness
DR020146	TC-rich repeats	GTTTTCTTAC	1149	10	+	cis-acting element involved in defense and stress responsiveness
DR020146	TC-rich repeats	GTTTTCTTAC	1412	9	+	cis-acting element involved in defense and stress responsiveness
DR020146	MBS	CAACTG	1425	6	-	MYB binding site involved in drought-inducibility
DR020146	TATC-box	TATCCCA	336	7	-	cis-acting element involved in gibberellin-responsiveness
DR020146	P-box	CCTTTTG	277	7	+	gibberellin-responsive element
DR020146	GT1-motif	GGTTAAT	592	7	+	light responsive element
DR020146	GT1-motif	GGTTAA	1383	6	+	light responsive element
DR021204	G-Box	TCCACATGGCA	1465	10	+	cis-acting regulatory element involved in light responsiveness
DR021204	Sp1	GGGCGG	597	6	-	light responsive element
DR021204	GT1-motif	GTGTGTGAA	961	9	-	light responsive element
DR021204	CGTCA-motif	CGTCA	149	5	-	cis-acting regulatory element involved in the MeJA-responsiveness
DR021204	TGACG-motif	TGACG	149	5	+	cis-acting regulatory element involved in the MeJA-responsiveness
DR021204	CGTCA-motif	CGTCA	459	5	+	cis-acting regulatory element involved in the MeJA-responsiveness
DR021204	TGACG-motif	TGACG	459	5	-	cis-acting regulatory element involved in the MeJA-responsiveness
DR021293	G-box	CACGTG	242	6	+	cis-acting regulatory element involved in light responsiveness
DR021293	G-Box	CACGTG	242	6	+	cis-acting regulatory element involved in light responsiveness
DR021293	G-box	CACGAC	1128	6	+	cis-acting regulatory element involved in light responsiveness
DR021293	ABRE	CACGTG	242	6	+	cis-acting element involved in the abscisic acid responsiveness
DR021293	ABRE	ACGTG	243	5	+	cis-acting element involved in the abscisic acid responsiveness
DR021293	TC-rich repeats	GTTTTCTTAC	398	9	+	cis-acting element involved in defense and stress responsiveness
DR021293	MBS	CAACTG	1365	6	-	MYB binding site involved in drought-inducibility
DR021293	TATC-box	TATCCCA	259	7	+	cis-acting element involved in gibberellin-responsiveness
DR021293	Sp1	GGGCGG	462	6	-	light responsive element
DR022067	G-box	TAAACGTG	743	8	+	cis-acting regulatory element involved in light responsiveness
DR022067	G-Box	CACGTT	745	6	-	cis-acting regulatory element involved in light responsiveness
DR022067	G-box	CACGAC	1058	6	+	cis-acting regulatory element involved in light responsiveness
DR022067	G-box	CCACGTAA	1148	8	-	cis-acting regulatory element involved in light responsiveness
DR022067	G-box	TACGTG	1149	6	+	cis-acting regulatory element involved in light responsiveness
DR022067	G-box	CACGAC	1211	6	+	cis-acting regulatory element involved in light responsiveness
DR022067	G-Box	CACGTT	1313	6	+	cis-acting regulatory element involved in light responsiveness
DR022067	ABRE	ACGTG	746	5	+	cis-acting element involved in the abscisic acid responsiveness
DR022067	ABRE	ACGTG	1150	5	+	cis-acting element involved in the abscisic acid responsiveness
DR022067	ABRE	ACGTG	1313	5	-	cis-acting element involved in the abscisic acid responsiveness
DR022067	TGA-element	AACGAC	425	6	+	auxin-responsive element
DR022067	TGA-element	AACGAC	980	6	+	auxin-responsive element
DR022067	TATC-box	TATCCCA	132	7	+	cis-acting element involved in gibberellin-responsiveness
DR022067	ACE	GACACGTATG	1172	9	+	cis-acting element involved in light responsiveness
DR022067	CGTCA-motif	CGTCA	61	5	-	cis-acting regulatory element involved in the MeJA-responsiveness
DR022067	TGACG-motif	TGACG	61	5	+	cis-acting regulatory element involved in the MeJA-responsiveness
DR022081	G-box	TACGTG	952	6	+	cis-acting regulatory element involved in light responsiveness
DR022081	LTR	CCGAAA	659	6	-	cis-acting element involved in low-temperature responsiveness
DR022081	LTR	CCGAAA	1370	6	-	cis-acting element involved in low-temperature responsiveness
DR022081	ABRE	ACGTG	953	5	+	cis-acting element involved in the abscisic acid responsiveness
DR022081	TC-rich repeats	GTTTTCTTAC	205	9	+	cis-acting element involved in defense and stress responsiveness
DR022081	TC-rich repeats	GTTTTCTTAC	360	9	+	cis-acting element involved in defense and stress responsiveness
DR022081	P-box	CCTTTTG	353	7	-	gibberellin-responsive element
DR022081	GARE-motif	TCTGTTG	1137	7	+	gibberellin-responsive element
DR022081	Sp1	GGGCGG	518	6	-	light responsive element
DR022081	CGTCA-motif	CGTCA	187	5	+	cis-acting regulatory element involved in the MeJA-responsiveness
DR022081	TGACG-motif	TGACG	187	5	-	cis-acting regulatory element involved in the MeJA-responsiveness
DR022081	CAT-box	GCCACT	448	6	+	cis-acting regulatory element related to meristem expression
DR022504	G-Box	CACGTT	274	6	+	cis-acting regulatory element involved in light responsiveness
DR022504	G-box	CACGAC	389	6	+	cis-acting regulatory element involved in light responsiveness
DR022504	G-box	CACGTC	1220	6	+	cis-acting regulatory element involved in light responsiveness
DR022504	TCA-element	CCATCTTTTT	125	9	+	cis-acting element involved in salicylic acid responsiveness
DR022504	ABRE	ACGTG	274	5	-	cis-acting element involved in the abscisic acid responsiveness
DR022504	ABRE	ACGTG	1220	5	-	cis-acting element involved in the abscisic acid responsiveness
DR022504	TGA-element	AACGAC	1206	6	-	auxin-responsive element
DR022504	MBS	CAACTG	1482	6	+	MYB binding site involved in drought-inducibility
DR022504	GARE-motif	TCTGTTG	1163	7	+	gibberellin-responsive element
DR022504	GT1-motif	GGTTAA	339	6	+	light responsive element
DR022504	GT1-motif	GGTTAAT	430	7	+	light responsive element
DR022504	CGTCA-motif	CGTCA	1112	5	-	cis-acting regulatory element involved in the MeJA-responsiveness
DR022504	TGACG-motif	TGACG	1112	5	+	cis-acting regulatory element involved in the MeJA-responsiveness
DR022877	G-Box	CACGTT	1089	6	+	cis-acting regulatory element involved in light responsiveness
DR022877	LTR	CCGAAA	493	6	-	cis-acting element involved in low-temperature responsiveness
DR022877	TCA-element	CCATCTTTTT	730	9	+	cis-acting element involved in salicylic acid responsiveness
DR022877	ABRE	ACGTG	1089	5	-	cis-acting element involved in the abscisic acid responsiveness
DR022877	TGA-element	AACGAC	1345	6	-	auxin-responsive element
DR022877	MBS	CAACTG	1476	6	-	MYB binding site involved in drought-inducibility
DR022877	P-box	CCTTTTG	1232	7	+	gibberellin-responsive element
DR022877	GT1-motif	GGTTAA	26	6	-	light responsive element
DR022877	GT1-motif	GGTTAAT	1385	7	+	light responsive element
DR022877	GT1-motif	GGTTAA	1485	6	+	light responsive element
DR022877	WUN-motif	AAATTTCCT	595	9	+	wound-responsive element
DR023083	G-box	CACGAC	87	6	-	cis-acting regulatory element involved in light responsiveness
DR023083	G-box	TACGTG	222	6	-	cis-acting regulatory element involved in light responsiveness
DR023083	G-Box	CACGTT	766	6	+	cis-acting regulatory element involved in light responsiveness
DR023083	G-box	TACGTG	801	6	+	cis-acting regulatory element involved in light responsiveness
DR023083	G-Box	CACGTT	1250	6	-	cis-acting regulatory element involved in light responsiveness
DR023083	TCA-element	TCAGAAGAGG	64	9	+	cis-acting element involved in salicylic acid responsiveness
DR023083	ABRE	TACGTGTC	220	8	-	cis-acting element involved in the abscisic acid responsiveness
DR023083	ABRE	ACGTG	222	5	-	cis-acting element involved in the abscisic acid responsiveness
DR023083	ABRE	ACGTG	766	5	-	cis-acting element involved in the abscisic acid responsiveness
DR023083	ABRE	CGTACGTGCA	799	9	+	cis-acting element involved in the abscisic acid responsiveness
DR023083	ABRE	ACGTG	802	5	+	cis-acting element involved in the abscisic acid responsiveness
DR023083	ABRE	ACGTG	1251	5	+	cis-acting element involved in the abscisic acid responsiveness
DR023083	TGA-element	AACGAC	564	6	-	auxin-responsive element
DR023083	TATC-box	TATCCCA	1372	7	+	cis-acting element involved in gibberellin-responsiveness
DR023083	P-box	CCTTTTG	695	7	-	gibberellin-responsive element
DR023083	CGTCA-motif	CGTCA	796	5	-	cis-acting regulatory element involved in the MeJA-responsiveness
DR023083	TGACG-motif	TGACG	796	5	+	cis-acting regulatory element involved in the MeJA-responsiveness
DR023172	G-box	CACGAC	445	6	+	cis-acting regulatory element involved in light responsiveness
DR023172	G-box	CACGTC	804	6	+	cis-acting regulatory element involved in light responsiveness
DR023172	G-box	CACGTC	1054	6	+	cis-acting regulatory element involved in light responsiveness
DR023172	MRE	AACCTAA	458	7	+	MYB binding site involved in light responsiveness
DR023172	LTR	CCGAAA	818	6	+	cis-acting element involved in low-temperature responsiveness
DR023172	LTR	CCGAAA	1178	6	+	cis-acting element involved in low-temperature responsiveness
DR023172	ABRE	ACGTG	804	5	-	cis-acting element involved in the abscisic acid responsiveness
DR023172	ABRE	ACGTG	1054	5	-	cis-acting element involved in the abscisic acid responsiveness
DR023172	CGTCA-motif	CGTCA	493	5	+	cis-acting regulatory element involved in the MeJA-responsiveness
DR023172	TGACG-motif	TGACG	493	5	-	cis-acting regulatory element involved in the MeJA-responsiveness
DR023172	CGTCA-motif	CGTCA	593	5	+	cis-acting regulatory element involved in the MeJA-responsiveness
DR023172	TGACG-motif	TGACG	593	5	-	cis-acting regulatory element involved in the MeJA-responsiveness
DR023172	CGTCA-motif	CGTCA	1056	5	+	cis-acting regulatory element involved in the MeJA-responsiveness
DR023172	TGACG-motif	TGACG	1056	5	-	cis-acting regulatory element involved in the MeJA-responsiveness
DR023172	CGTCA-motif	CGTCA	1385	5	-	cis-acting regulatory element involved in the MeJA-responsiveness
DR023172	TGACG-motif	TGACG	1385	5	+	cis-acting regulatory element involved in the MeJA-responsiveness
DR023281	G-box	TACGTG	210	6	-	cis-acting regulatory element involved in light responsiveness
DR023281	G-box	TACGTG	397	6	+	cis-acting regulatory element involved in light responsiveness
DR023281	G-box	CCACGTAA	532	8	+	cis-acting regulatory element involved in light responsiveness
DR023281	G-box	TACGTG	533	6	-	cis-acting regulatory element involved in light responsiveness
DR023281	G-box	CACGTC	941	6	-	cis-acting regulatory element involved in light responsiveness
DR023281	G-box	CACGTC	1000	6	+	cis-acting regulatory element involved in light responsiveness
DR023281	G-Box	CACGTT	1414	6	-	cis-acting regulatory element involved in light responsiveness
DR023281	LTR	CCGAAA	260	6	-	cis-acting element involved in low-temperature responsiveness
DR023281	ABRE	ACGTG	210	5	-	cis-acting element involved in the abscisic acid responsiveness
DR023281	ABRE	GACACGTACGT	394	10	-	cis-acting element involved in the abscisic acid responsiveness
DR023281	ABRE	ACGTG	398	5	+	cis-acting element involved in the abscisic acid responsiveness
DR023281	ABRE	ACGTG	533	5	-	cis-acting element involved in the abscisic acid responsiveness
DR023281	ABRE	ACGTG	942	5	+	cis-acting element involved in the abscisic acid responsiveness
DR023281	ABRE	ACGTG	1000	5	-	cis-acting element involved in the abscisic acid responsiveness
DR023281	ABRE	ACGTG	1415	5	+	cis-acting element involved in the abscisic acid responsiveness
DR023281	TGA-element	AACGAC	37	6	+	auxin-responsive element
DR023281	AuxRR-core	GGTCCAT	990	7	+	cis-acting regulatory element involved in auxin responsiveness
DR023281	MBS	CAACTG	89	6	+	MYB binding site involved in drought-inducibility
DR023281	MBS	CAACTG	311	6	+	MYB binding site involved in drought-inducibility
DR023281	GT1-motif	GGTTAA	1188	6	-	light responsive element
DR023281	CGTCA-motif	CGTCA	1002	5	+	cis-acting regulatory element involved in the MeJA-responsiveness
DR023281	TGACG-motif	TGACG	1002	5	-	cis-acting regulatory element involved in the MeJA-responsiveness
DR023281	CGTCA-motif	CGTCA	1035	5	+	cis-acting regulatory element involved in the MeJA-responsiveness
DR023281	TGACG-motif	TGACG	1035	5	-	cis-acting regulatory element involved in the MeJA-responsiveness
DR023281	CGTCA-motif	CGTCA	1155	5	-	cis-acting regulatory element involved in the MeJA-responsiveness
DR023281	TGACG-motif	TGACG	1155	5	+	cis-acting regulatory element involved in the MeJA-responsiveness
DR023769	G-box	CACGTC	1216	6	+	cis-acting regulatory element involved in light responsiveness
DR023769	ABRE	ACGTG	1216	5	-	cis-acting element involved in the abscisic acid responsiveness
DR023769	GT1-motif	GGTTAAT	567	7	-	light responsive element
DR023769	GT1-motif	GGTTAA	568	6	-	light responsive element
DR023769	Sp1	GGGCGG	672	6	-	light responsive element
DR023769	GT1-motif	GGTTAA	756	6	-	light responsive element
DR023769	GT1-motif	GGTTAAT	893	7	+	light responsive element
DR023802	LTR	CCGAAA	1090	6	-	cis-acting element involved in low-temperature responsiveness
DR023950	LTR	CCGAAA	1047	6	+	cis-acting element involved in low-temperature responsiveness
DR023950	AuxRR-core	GGTCCAT	114	7	-	cis-acting regulatory element involved in auxin responsiveness
DR023950	TC-rich repeats	GTTTTCTTAC	785	9	-	cis-acting element involved in defense and stress responsiveness
DR023950	MBS	CAACTG	960	6	+	MYB binding site involved in drought-inducibility
DR023950	CGTCA-motif	CGTCA	29	5	-	cis-acting regulatory element involved in the MeJA-responsiveness
DR023950	TGACG-motif	TGACG	29	5	+	cis-acting regulatory element involved in the MeJA-responsiveness
DR023950	CGTCA-motif	CGTCA	266	5	-	cis-acting regulatory element involved in the MeJA-responsiveness
DR023950	TGACG-motif	TGACG	266	5	+	cis-acting regulatory element involved in the MeJA-responsiveness
DR023950	CGTCA-motif	CGTCA	497	5	-	cis-acting regulatory element involved in the MeJA-responsiveness
DR023950	TGACG-motif	TGACG	497	5	+	cis-acting regulatory element involved in the MeJA-responsiveness
DR024291	G-box	TACGTG	49	6	+	cis-acting regulatory element involved in light responsiveness
DR024291	G-box	TACGTG	350	6	+	cis-acting regulatory element involved in light responsiveness
DR024291	TCA-element	CCATCTTTTT	88	9	-	cis-acting element involved in salicylic acid responsiveness
DR024291	ABRE	ACGTG	50	5	+	cis-acting element involved in the abscisic acid responsiveness
DR024291	ABRE	ACGTG	351	5	+	cis-acting element involved in the abscisic acid responsiveness
DR024291	GT1-motif	GGTTAA	159	6	+	light responsive element
DR024291	CGTCA-motif	CGTCA	1072	5	+	cis-acting regulatory element involved in the MeJA-responsiveness
DR024291	TGACG-motif	TGACG	1072	5	-	cis-acting regulatory element involved in the MeJA-responsiveness
DR024291	CGTCA-motif	CGTCA	1328	5	-	cis-acting regulatory element involved in the MeJA-responsiveness
DR024291	TGACG-motif	TGACG	1328	5	+	cis-acting regulatory element involved in the MeJA-responsiveness
DR025257	G-box	CACGAC	422	6	-	cis-acting regulatory element involved in light responsiveness
DR025257	G-Box	CACGTG	1047	6	-	cis-acting regulatory element involved in light responsiveness
DR025257	G-box	CACGTG	1047	6	-	cis-acting regulatory element involved in light responsiveness
DR025257	G-box	CACGAC	1125	6	+	cis-acting regulatory element involved in light responsiveness
DR025257	TCA-element	TCAGAAGAGG	252	9	+	cis-acting element involved in salicylic acid responsiveness
DR025257	ABRE	CACGTG	1047	6	-	cis-acting element involved in the abscisic acid responsiveness
DR025257	ABRE	ACGTG	1048	5	+	cis-acting element involved in the abscisic acid responsiveness
DR025257	TGA-element	AACGAC	224	6	-	auxin-responsive element
DR025257	TGA-element	AACGAC	527	6	-	auxin-responsive element
DR025257	TGA-element	AACGAC	617	6	+	auxin-responsive element
DR025257	TGA-element	AACGAC	796	6	+	auxin-responsive element
DR025257	AuxRR-core	GGTCCAT	143	7	+	cis-acting regulatory element involved in auxin responsiveness
DR025257	MBS	CAACTG	357	6	-	MYB binding site involved in drought-inducibility
DR025257	GARE-motif	TCTGTTG	1112	7	+	gibberellin-responsive element
DR025257	CGTCA-motif	CGTCA	132	5	+	cis-acting regulatory element involved in the MeJA-responsiveness
DR025257	TGACG-motif	TGACG	132	5	-	cis-acting regulatory element involved in the MeJA-responsiveness
DR025257	CGTCA-motif	CGTCA	1449	5	-	cis-acting regulatory element involved in the MeJA-responsiveness
DR025257	TGACG-motif	TGACG	1449	5	+	cis-acting regulatory element involved in the MeJA-responsiveness
DR025257	CAT-box	GCCACT	998	6	-	cis-acting regulatory element related to meristem expression
DR025261	G-box	TACGTG	300	6	+	cis-acting regulatory element involved in light responsiveness
DR025261	G-Box	CACGTT	1279	6	+	cis-acting regulatory element involved in light responsiveness
DR025261	TCA-element	CCATCTTTTT	825	9	+	cis-acting element involved in salicylic acid responsiveness
DR025261	ABRE	AACCCGG	85	7	-	cis-acting element involved in the abscisic acid responsiveness
DR025261	ABRE	ACGTG	301	5	+	cis-acting element involved in the abscisic acid responsiveness
DR025261	ABRE	GCAACGTGTC	1277	9	-	cis-acting element involved in the abscisic acid responsiveness
DR025261	ABRE	ACGTG	1279	5	-	cis-acting element involved in the abscisic acid responsiveness
DR025261	TGA-element	AACGAC	142	6	+	auxin-responsive element
DR025261	TGA-element	AACGAC	1079	6	-	auxin-responsive element
DR025261	TGA-element	AACGAC	1360	6	-	auxin-responsive element
DR025261	TGA-element	AACGAC	1433	6	-	auxin-responsive element
DR025261	TC-rich repeats	GTTTTCTTAC	1343	10	+	cis-acting element involved in defense and stress responsiveness
DR025261	P-box	CCTTTTG	38	7	-	gibberellin-responsive element
DR025261	GT1-motif	GGTTAAT	88	7	+	light responsive element
DR025261	GT1-motif	GGTTAA	317	6	+	light responsive element
DR025261	GT1-motif	GGTTAA	507	6	-	light responsive element
DR025261	GT1-motif	GGTTAA	951	6	-	light responsive element
DR025261	CGTCA-motif	CGTCA	35	5	+	cis-acting regulatory element involved in the MeJA-responsiveness
DR025261	TGACG-motif	TGACG	35	5	-	cis-acting regulatory element involved in the MeJA-responsiveness
DR025261	CGTCA-motif	CGTCA	158	5	-	cis-acting regulatory element involved in the MeJA-responsiveness
DR025261	TGACG-motif	TGACG	158	5	+	cis-acting regulatory element involved in the MeJA-responsiveness
DR025261	CGTCA-motif	CGTCA	943	5	-	cis-acting regulatory element involved in the MeJA-responsiveness
DR025261	TGACG-motif	TGACG	943	5	+	cis-acting regulatory element involved in the MeJA-responsiveness
DR025261	CAT-box	GCCACT	1022	6	+	cis-acting regulatory element related to meristem expression
DR025347	G-Box	CACGTT	41	6	+	cis-acting regulatory element involved in light responsiveness
DR025347	G-Box	CACGTG	103	6	+	cis-acting regulatory element involved in light responsiveness
DR025347	G-box	CACGTG	103	6	+	cis-acting regulatory element involved in light responsiveness
DR025347	MRE	AACCTAA	188	7	-	MYB binding site involved in light responsiveness
DR025347	MRE	AACCTAA	295	7	-	MYB binding site involved in light responsiveness
DR025347	MRE	AACCTAA	1253	7	-	MYB binding site involved in light responsiveness
DR025347	LTR	CCGAAA	24	6	-	cis-acting element involved in low-temperature responsiveness
DR025347	LTR	CCGAAA	62	6	-	cis-acting element involved in low-temperature responsiveness
DR025347	LTR	CCGAAA	448	6	-	cis-acting element involved in low-temperature responsiveness
DR025347	ABRE	ACGTG	41	5	-	cis-acting element involved in the abscisic acid responsiveness
DR025347	ABRE	CACGTG	103	6	+	cis-acting element involved in the abscisic acid responsiveness
DR025347	ABRE	ACGTG	104	5	+	cis-acting element involved in the abscisic acid responsiveness
DR025347	TGA-element	AACGAC	1213	6	-	auxin-responsive element
DR025347	GARE-motif	TCTGTTG	660	7	+	gibberellin-responsive element
DR025347	CGTCA-motif	CGTCA	249	5	-	cis-acting regulatory element involved in the MeJA-responsiveness
DR025347	TGACG-motif	TGACG	249	5	+	cis-acting regulatory element involved in the MeJA-responsiveness
DR025347	CGTCA-motif	CGTCA	1428	5	-	cis-acting regulatory element involved in the MeJA-responsiveness
DR025347	TGACG-motif	TGACG	1428	5	+	cis-acting regulatory element involved in the MeJA-responsiveness
DR025347	CGTCA-motif	CGTCA	1496	5	+	cis-acting regulatory element involved in the MeJA-responsiveness
DR025347	TGACG-motif	TGACG	1496	5	-	cis-acting regulatory element involved in the MeJA-responsiveness
DR025347	CAT-box	GCCACT	1130	6	+	cis-acting regulatory element related to meristem expression
DR025818	G-Box	CACGTT	544	6	+	cis-acting regulatory element involved in light responsiveness
DR025818	MRE	AACCTAA	932	7	-	MYB binding site involved in light responsiveness
DR025818	MRE	AACCTAA	1443	7	-	MYB binding site involved in light responsiveness
DR025818	TCA-element	CCATCTTTTT	1117	9	+	cis-acting element involved in salicylic acid responsiveness
DR025818	ABRE	ACGTG	544	5	-	cis-acting element involved in the abscisic acid responsiveness
DR025818	P-box	CCTTTTG	729	7	+	gibberellin-responsive element
DR025996	G-box	CACGTC	297	6	+	cis-acting regulatory element involved in light responsiveness
DR025996	G-box	TACGTG	305	6	-	cis-acting regulatory element involved in light responsiveness
DR025996	G-box	TACGTG	1156	6	-	cis-acting regulatory element involved in light responsiveness
DR025996	G-box	TACGTG	1201	6	-	cis-acting regulatory element involved in light responsiveness
DR025996	MRE	AACCTAA	1244	7	-	MYB binding site involved in light responsiveness
DR025996	ABRE	ACGTG	297	5	-	cis-acting element involved in the abscisic acid responsiveness
DR025996	ABRE	ACGTG	305	5	-	cis-acting element involved in the abscisic acid responsiveness
DR025996	ABRE	TACGTGTC	1154	8	-	cis-acting element involved in the abscisic acid responsiveness
DR025996	ABRE	ACGTG	1156	5	-	cis-acting element involved in the abscisic acid responsiveness
DR025996	ABRE	ACGTG	1201	5	-	cis-acting element involved in the abscisic acid responsiveness
DR025996	TGA-element	AACGAC	1423	6	+	auxin-responsive element
DR025996	MBS	CAACTG	405	6	+	MYB binding site involved in drought-inducibility
DR025996	Sp1	GGGCGG	631	6	+	light responsive element
DR025996	CAT-box	GCCACT	1213	6	-	cis-acting regulatory element related to meristem expression
DR025998	G-box	CACGTC	1301	6	-	cis-acting regulatory element involved in light responsiveness
DR025998	MRE	AACCTAA	52	7	+	MYB binding site involved in light responsiveness
DR025998	LTR	CCGAAA	150	6	+	cis-acting element involved in low-temperature responsiveness
DR025998	LTR	CCGAAA	1177	6	-	cis-acting element involved in low-temperature responsiveness
DR025998	ABRE	ACGTG	1302	5	+	cis-acting element involved in the abscisic acid responsiveness
DR025998	TGA-element	AACGAC	691	6	+	auxin-responsive element
DR025998	TGA-element	AACGAC	725	6	-	auxin-responsive element
DR025998	AuxRR-core	GGTCCAT	944	7	+	cis-acting regulatory element involved in auxin responsiveness
DR025998	TC-rich repeats	GTTTTCTTAC	204	9	+	cis-acting element involved in defense and stress responsiveness
DR025998	CGTCA-motif	CGTCA	489	5	-	cis-acting regulatory element involved in the MeJA-responsiveness
DR025998	TGACG-motif	TGACG	489	5	+	cis-acting regulatory element involved in the MeJA-responsiveness
DR025998	CGTCA-motif	CGTCA	1035	5	-	cis-acting regulatory element involved in the MeJA-responsiveness
DR025998	TGACG-motif	TGACG	1035	5	+	cis-acting regulatory element involved in the MeJA-responsiveness
DR025998	CGTCA-motif	CGTCA	1056	5	+	cis-acting regulatory element involved in the MeJA-responsiveness
DR025998	TGACG-motif	TGACG	1056	5	-	cis-acting regulatory element involved in the MeJA-responsiveness
DR026654	G-box	TACGTG	1004	6	-	cis-acting regulatory element involved in light responsiveness
DR026654	G-box	CACGTG	1084	6	-	cis-acting regulatory element involved in light responsiveness
DR026654	G-Box	CACGTG	1084	6	-	cis-acting regulatory element involved in light responsiveness
DR026654	G-box	GCCACGTGGA	1341	9	+	cis-acting regulatory element involved in light responsiveness
DR026654	G-box	CACGTG	1343	6	-	cis-acting regulatory element involved in light responsiveness
DR026654	G-Box	CACGTG	1343	6	-	cis-acting regulatory element involved in light responsiveness
DR026654	LTR	CCGAAA	1021	6	-	cis-acting element involved in low-temperature responsiveness
DR026654	ABRE	ACGTG	1004	5	-	cis-acting element involved in the abscisic acid responsiveness
DR026654	ABRE	CACGTG	1084	6	-	cis-acting element involved in the abscisic acid responsiveness
DR026654	ABRE	ACGTG	1085	5	+	cis-acting element involved in the abscisic acid responsiveness
DR026654	ABRE	CACGTG	1343	6	-	cis-acting element involved in the abscisic acid responsiveness
DR026654	ABRE	ACGTG	1344	5	+	cis-acting element involved in the abscisic acid responsiveness
DR026654	TC-rich repeats	GTTTTCTTAC	341	9	+	cis-acting element involved in defense and stress responsiveness
DR026654	TC-rich repeats	GTTTTCTTAC	525	9	+	cis-acting element involved in defense and stress responsiveness
DR026654	TC-rich repeats	GTTTTCTTAC	701	9	+	cis-acting element involved in defense and stress responsiveness
DR026809	G-box	CACGAC	1434	6	+	cis-acting regulatory element involved in light responsiveness
DR026809	LTR	CCGAAA	383	6	-	cis-acting element involved in low-temperature responsiveness
DR026809	AuxRR-core	GGTCCAT	64	7	+	cis-acting regulatory element involved in auxin responsiveness
DR026809	MBS	CAACTG	318	6	-	MYB binding site involved in drought-inducibility
DR026809	MBS	CAACTG	546	6	-	MYB binding site involved in drought-inducibility
DR026809	P-box	CCTTTTG	710	7	+	gibberellin-responsive element
DR026809	GT1-motif	GGTTAAT	572	7	-	light responsive element
DR026809	GT1-motif	GGTTAA	573	6	-	light responsive element
DR026809	Sp1	GGGCGG	1490	6	-	light responsive element
DR026809	CGTCA-motif	CGTCA	376	5	-	cis-acting regulatory element involved in the MeJA-responsiveness
DR026809	TGACG-motif	TGACG	376	5	+	cis-acting regulatory element involved in the MeJA-responsiveness
DR026809	CAT-box	GCCACT	371	6	+	cis-acting regulatory element related to meristem expression
DR026809	CAT-box	GCCACT	731	6	-	cis-acting regulatory element related to meristem expression
DR027330	G-Box	CACGTT	138	6	+	cis-acting regulatory element involved in light responsiveness
DR027330	G-Box	CACGTG	456	6	+	cis-acting regulatory element involved in light responsiveness
DR027330	G-box	CACGTG	456	6	+	cis-acting regulatory element involved in light responsiveness
DR027330	G-Box	CACGTT	598	6	+	cis-acting regulatory element involved in light responsiveness
DR027330	G-box	TACGTG	907	6	-	cis-acting regulatory element involved in light responsiveness
DR027330	G-box	TACGTG	938	6	-	cis-acting regulatory element involved in light responsiveness
DR027330	G-box	GCCACGTGGA	1419	9	-	cis-acting regulatory element involved in light responsiveness
DR027330	G-Box	CACGTG	1421	6	-	cis-acting regulatory element involved in light responsiveness
DR027330	G-box	CACGTG	1421	6	-	cis-acting regulatory element involved in light responsiveness
DR027330	MRE	AACCTAA	184	7	+	MYB binding site involved in light responsiveness
DR027330	TCA-element	CCATCTTTTT	1350	9	+	cis-acting element involved in salicylic acid responsiveness
DR027330	ABRE	ACGTG	138	5	-	cis-acting element involved in the abscisic acid responsiveness
DR027330	ABRE	CACGTG	456	6	+	cis-acting element involved in the abscisic acid responsiveness
DR027330	ABRE	ACGTG	457	5	+	cis-acting element involved in the abscisic acid responsiveness
DR027330	ABRE	ACGTG	598	5	-	cis-acting element involved in the abscisic acid responsiveness
DR027330	ABRE	ACGTG	907	5	-	cis-acting element involved in the abscisic acid responsiveness
DR027330	ABRE	ACGTG	938	5	-	cis-acting element involved in the abscisic acid responsiveness
DR027330	ABRE	GACACGTGGC	1419	9	-	cis-acting element involved in the abscisic acid responsiveness
DR027330	ABRE	CACGTG	1421	6	-	cis-acting element involved in the abscisic acid responsiveness
DR027330	ABRE	ACGTG	1422	5	+	cis-acting element involved in the abscisic acid responsiveness
DR027330	TGA-element	AACGAC	421	6	-	auxin-responsive element
DR027330	AuxRR-core	GGTCCAT	1347	7	+	cis-acting regulatory element involved in auxin responsiveness
DR027330	MBS	CAACTG	852	6	-	MYB binding site involved in drought-inducibility
DR027330	GT1-motif	GCGGTAATT	1047	9	+	light responsive element
DR027330	CGTCA-motif	CGTCA	31	5	-	cis-acting regulatory element involved in the MeJA-responsiveness
DR027330	TGACG-motif	TGACG	31	5	+	cis-acting regulatory element involved in the MeJA-responsiveness
DR027330	CGTCA-motif	CGTCA	80	5	-	cis-acting regulatory element involved in the MeJA-responsiveness
DR027330	TGACG-motif	TGACG	80	5	+	cis-acting regulatory element involved in the MeJA-responsiveness
DR027330	CGTCA-motif	CGTCA	129	5	+	cis-acting regulatory element involved in the MeJA-responsiveness
DR027330	TGACG-motif	TGACG	129	5	-	cis-acting regulatory element involved in the MeJA-responsiveness
DR027330	CGTCA-motif	CGTCA	263	5	-	cis-acting regulatory element involved in the MeJA-responsiveness
DR027330	TGACG-motif	TGACG	263	5	+	cis-acting regulatory element involved in the MeJA-responsiveness
DR027330	CGTCA-motif	CGTCA	453	5	+	cis-acting regulatory element involved in the MeJA-responsiveness
DR027330	TGACG-motif	TGACG	453	5	-	cis-acting regulatory element involved in the MeJA-responsiveness
DR027330	CGTCA-motif	CGTCA	1095	5	+	cis-acting regulatory element involved in the MeJA-responsiveness
DR027330	TGACG-motif	TGACG	1095	5	-	cis-acting regulatory element involved in the MeJA-responsiveness
DR027330	CGTCA-motif	CGTCA	1437	5	-	cis-acting regulatory element involved in the MeJA-responsiveness
DR027330	TGACG-motif	TGACG	1437	5	+	cis-acting regulatory element involved in the MeJA-responsiveness
DR027330	CAT-box	GCCACT	496	6	-	cis-acting regulatory element related to meristem expression
DR027445	G-box	CACGTC	20	6	+	cis-acting regulatory element involved in light responsiveness
DR027445	G-box	CCACGTAA	992	8	-	cis-acting regulatory element involved in light responsiveness
DR027445	G-box	TACGTG	993	6	+	cis-acting regulatory element involved in light responsiveness
DR027445	G-Box	CACGTG	1123	6	-	cis-acting regulatory element involved in light responsiveness
DR027445	G-box	CACGTG	1123	6	-	cis-acting regulatory element involved in light responsiveness
DR027445	G-Box	CACGTT	1294	6	-	cis-acting regulatory element involved in light responsiveness
DR027445	MRE	AACCTAA	852	7	-	MYB binding site involved in light responsiveness
DR027445	TCA-element	TCAGAAGAGG	754	9	+	cis-acting element involved in salicylic acid responsiveness
DR027445	ABRE	ACGTG	20	5	-	cis-acting element involved in the abscisic acid responsiveness
DR027445	ABRE	ACGTG	994	5	+	cis-acting element involved in the abscisic acid responsiveness
DR027445	ABRE	CACGTG	1123	6	-	cis-acting element involved in the abscisic acid responsiveness
DR027445	ABRE	ACGTG	1124	5	+	cis-acting element involved in the abscisic acid responsiveness
DR027445	ABRE	ACGTG	1295	5	+	cis-acting element involved in the abscisic acid responsiveness
DR027445	MBS	CAACTG	816	6	+	MYB binding site involved in drought-inducibility
DR027445	CGTCA-motif	CGTCA	22	5	+	cis-acting regulatory element involved in the MeJA-responsiveness
DR027445	TGACG-motif	TGACG	22	5	-	cis-acting regulatory element involved in the MeJA-responsiveness
DR027445	CGTCA-motif	CGTCA	130	5	+	cis-acting regulatory element involved in the MeJA-responsiveness
DR027445	TGACG-motif	TGACG	130	5	-	cis-acting regulatory element involved in the MeJA-responsiveness
DR027445	CGTCA-motif	CGTCA	442	5	+	cis-acting regulatory element involved in the MeJA-responsiveness
DR027445	TGACG-motif	TGACG	442	5	-	cis-acting regulatory element involved in the MeJA-responsiveness
DR027445	CGTCA-motif	CGTCA	905	5	+	cis-acting regulatory element involved in the MeJA-responsiveness
DR027445	TGACG-motif	TGACG	905	5	-	cis-acting regulatory element involved in the MeJA-responsiveness
DR027445	CGTCA-motif	CGTCA	931	5	-	cis-acting regulatory element involved in the MeJA-responsiveness
DR027445	TGACG-motif	TGACG	931	5	+	cis-acting regulatory element involved in the MeJA-responsiveness
DR027445	CGTCA-motif	CGTCA	1194	5	-	cis-acting regulatory element involved in the MeJA-responsiveness
DR027445	TGACG-motif	TGACG	1194	5	+	cis-acting regulatory element involved in the MeJA-responsiveness
DR027478	G-box	TACGTG	717	6	+	cis-acting regulatory element involved in light responsiveness
DR027478	MRE	AACCTAA	482	7	+	MYB binding site involved in light responsiveness
DR027478	TCA-element	CCATCTTTTT	650	9	-	cis-acting element involved in salicylic acid responsiveness
DR027478	TCA-element	CCATCTTTTT	934	9	+	cis-acting element involved in salicylic acid responsiveness
DR027478	TCA-element	CCATCTTTTT	1062	9	-	cis-acting element involved in salicylic acid responsiveness
DR027478	TCA-element	TCAGAAGAGG	1309	9	-	cis-acting element involved in salicylic acid responsiveness
DR027478	ABRE	ACGTG	718	5	+	cis-acting element involved in the abscisic acid responsiveness
DR027478	MBS	CAACTG	1035	6	-	MYB binding site involved in drought-inducibility
DR027478	CGTCA-motif	CGTCA	1280	5	-	cis-acting regulatory element involved in the MeJA-responsiveness
DR027478	TGACG-motif	TGACG	1280	5	+	cis-acting regulatory element involved in the MeJA-responsiveness
DR027478	WUN-motif	AAATTTCCT	588	9	+	wound-responsive element
DR027479	G-box	CACGTC	142	6	+	cis-acting regulatory element involved in light responsiveness
DR027479	G-box	TACGTG	936	6	+	cis-acting regulatory element involved in light responsiveness
DR027479	TCA-element	CCATCTTTTT	944	9	+	cis-acting element involved in salicylic acid responsiveness
DR027479	ABRE	ACGTG	142	5	-	cis-acting element involved in the abscisic acid responsiveness
DR027479	ABRE	ACGTG	937	5	+	cis-acting element involved in the abscisic acid responsiveness
DR027479	MBS	CAACTG	1420	6	-	MYB binding site involved in drought-inducibility
DR027479	ACE	CTAACGTATT	872	9	+	cis-acting element involved in light responsiveness
DR027479	Sp1	GGGCGG	191	6	-	light responsive element
DR027479	GT1-motif	GGTTAA	749	6	+	light responsive element
DR027479	Sp1	GGGCGG	1388	6	+	light responsive element
DR027479	CGTCA-motif	CGTCA	1378	5	-	cis-acting regulatory element involved in the MeJA-responsiveness
DR027479	TGACG-motif	TGACG	1378	5	+	cis-acting regulatory element involved in the MeJA-responsiveness
DR027479	CAT-box	GCCACT	1211	6	+	cis-acting regulatory element related to meristem expression
DR027480	TGA-element	AACGAC	1392	6	-	auxin-responsive element
DR027480	TATC-box	TATCCCA	533	7	-	cis-acting element involved in gibberellin-responsiveness
DR027480	Sp1	GGGCGG	100	6	+	light responsive element
DR027480	Sp1	GGGCGG	194	6	+	light responsive element
DR027480	GT1-motif	GGTTAA	859	6	+	light responsive element
DR027480	Sp1	GGGCGG	1105	6	-	light responsive element
DR027480	Sp1	GGGCGG	1109	6	-	light responsive element
DR027480	Sp1	GGGCGG	1113	6	-	light responsive element
DR027480	CGTCA-motif	CGTCA	772	5	-	cis-acting regulatory element involved in the MeJA-responsiveness
DR027480	TGACG-motif	TGACG	772	5	+	cis-acting regulatory element involved in the MeJA-responsiveness
DR027480	CGTCA-motif	CGTCA	1118	5	+	cis-acting regulatory element involved in the MeJA-responsiveness
DR027480	TGACG-motif	TGACG	1118	5	-	cis-acting regulatory element involved in the MeJA-responsiveness
DR027593	G-box	CACGTC	1077	6	+	cis-acting regulatory element involved in light responsiveness
DR027593	TCA-element	TCAGAAGAGG	140	9	+	cis-acting element involved in salicylic acid responsiveness
DR027593	ABRE	GCAACGTGTC	1075	9	-	cis-acting element involved in the abscisic acid responsiveness
DR027593	ABRE	ACGTG	1077	5	-	cis-acting element involved in the abscisic acid responsiveness
DR027593	Sp1	GGGCGG	1047	6	+	light responsive element
DR027593	CGTCA-motif	CGTCA	463	5	-	cis-acting regulatory element involved in the MeJA-responsiveness
DR027593	TGACG-motif	TGACG	463	5	+	cis-acting regulatory element involved in the MeJA-responsiveness
DR027593	CGTCA-motif	CGTCA	1100	5	-	cis-acting regulatory element involved in the MeJA-responsiveness
DR027593	TGACG-motif	TGACG	1100	5	+	cis-acting regulatory element involved in the MeJA-responsiveness
DR027967	G-Box	CACGTT	205	6	+	cis-acting regulatory element involved in light responsiveness
DR027967	G-box	CACGAC	1284	6	-	cis-acting regulatory element involved in light responsiveness
DR027967	LTR	CCGAAA	710	6	-	cis-acting element involved in low-temperature responsiveness
DR027967	LTR	CCGAAA	1231	6	-	cis-acting element involved in low-temperature responsiveness
DR027967	TCA-element	TCAGAAGAGG	961	9	-	cis-acting element involved in salicylic acid responsiveness
DR027967	ABRE	ACGTG	205	5	-	cis-acting element involved in the abscisic acid responsiveness
DR027967	ABRE	TACGGTC	635	7	-	cis-acting element involved in the abscisic acid responsiveness
DR027967	TGA-element	AACGAC	1116	6	-	auxin-responsive element
DR027967	MBS	CAACTG	1151	6	+	MYB binding site involved in drought-inducibility
DR027967	CGTCA-motif	CGTCA	222	5	+	cis-acting regulatory element involved in the MeJA-responsiveness
DR027967	TGACG-motif	TGACG	222	5	-	cis-acting regulatory element involved in the MeJA-responsiveness
DR027967	CGTCA-motif	CGTCA	1141	5	+	cis-acting regulatory element involved in the MeJA-responsiveness
DR027967	TGACG-motif	TGACG	1141	5	-	cis-acting regulatory element involved in the MeJA-responsiveness
DR027967	CGTCA-motif	CGTCA	1201	5	+	cis-acting regulatory element involved in the MeJA-responsiveness
DR027967	TGACG-motif	TGACG	1201	5	-	cis-acting regulatory element involved in the MeJA-responsiveness
DR027967	CGTCA-motif	CGTCA	1459	5	+	cis-acting regulatory element involved in the MeJA-responsiveness
DR027967	TGACG-motif	TGACG	1459	5	-	cis-acting regulatory element involved in the MeJA-responsiveness
DR028179	G-box	CACGTC	733	6	+	cis-acting regulatory element involved in light responsiveness
DR028179	G-Box	CACGTT	1091	6	+	cis-acting regulatory element involved in light responsiveness
DR028179	LTR	CCGAAA	804	6	-	cis-acting element involved in low-temperature responsiveness
DR028179	ABRE	ACGTG	733	5	-	cis-acting element involved in the abscisic acid responsiveness
DR028179	ABRE	ACGTG	1091	5	-	cis-acting element involved in the abscisic acid responsiveness
DR028179	TGA-element	AACGAC	952	6	-	auxin-responsive element
DR028179	MBS	CAACTG	619	6	-	MYB binding site involved in drought-inducibility
DR028179	P-box	CCTTTTG	669	7	-	gibberellin-responsive element
DR028179	GARE-motif	TCTGTTG	939	7	-	gibberellin-responsive element
DR028179	GT1-motif	GGTTAAT	674	7	+	light responsive element
DR028179	CGTCA-motif	CGTCA	719	5	-	cis-acting regulatory element involved in the MeJA-responsiveness
DR028179	TGACG-motif	TGACG	719	5	+	cis-acting regulatory element involved in the MeJA-responsiveness
DR028179	CGTCA-motif	CGTCA	735	5	+	cis-acting regulatory element involved in the MeJA-responsiveness
DR028179	TGACG-motif	TGACG	735	5	-	cis-acting regulatory element involved in the MeJA-responsiveness
DR028179	CGTCA-motif	CGTCA	746	5	+	cis-acting regulatory element involved in the MeJA-responsiveness
DR028179	TGACG-motif	TGACG	746	5	-	cis-acting regulatory element involved in the MeJA-responsiveness
DR028179	CGTCA-motif	CGTCA	786	5	-	cis-acting regulatory element involved in the MeJA-responsiveness
DR028179	TGACG-motif	TGACG	786	5	+	cis-acting regulatory element involved in the MeJA-responsiveness
DR028179	CGTCA-motif	CGTCA	1351	5	-	cis-acting regulatory element involved in the MeJA-responsiveness
DR028179	TGACG-motif	TGACG	1351	5	+	cis-acting regulatory element involved in the MeJA-responsiveness
DR028179	CGTCA-motif	CGTCA	1365	5	-	cis-acting regulatory element involved in the MeJA-responsiveness
DR028179	TGACG-motif	TGACG	1365	5	+	cis-acting regulatory element involved in the MeJA-responsiveness
DR028179	CGTCA-motif	CGTCA	1368	5	+	cis-acting regulatory element involved in the MeJA-responsiveness
DR028179	TGACG-motif	TGACG	1368	5	-	cis-acting regulatory element involved in the MeJA-responsiveness
DR028179	CAT-box	GCCACT	1332	6	-	cis-acting regulatory element related to meristem expression
DR028180	G-box	TACGTG	873	6	-	cis-acting regulatory element involved in light responsiveness
DR028180	G-box	CACGTC	1190	6	-	cis-acting regulatory element involved in light responsiveness
DR028180	MRE	AACCTAA	1349	7	-	MYB binding site involved in light responsiveness
DR028180	ABRE	ACGTG	873	5	-	cis-acting element involved in the abscisic acid responsiveness
DR028180	ABRE	ACGTG	1191	5	+	cis-acting element involved in the abscisic acid responsiveness
DR028180	TGA-element	AACGAC	956	6	-	auxin-responsive element
DR028180	TGA-element	AACGAC	1495	6	-	auxin-responsive element
DR028180	CGTCA-motif	CGTCA	702	5	+	cis-acting regulatory element involved in the MeJA-responsiveness
DR028180	TGACG-motif	TGACG	702	5	-	cis-acting regulatory element involved in the MeJA-responsiveness
DR028180	CGTCA-motif	CGTCA	863	5	-	cis-acting regulatory element involved in the MeJA-responsiveness
DR028180	TGACG-motif	TGACG	863	5	+	cis-acting regulatory element involved in the MeJA-responsiveness
DR028180	CAT-box	GCCACT	1383	6	-	cis-acting regulatory element related to meristem expression
DR028345	G-box	CCACGTAA	176	8	-	cis-acting regulatory element involved in light responsiveness
DR028345	G-box	TACGTG	177	6	+	cis-acting regulatory element involved in light responsiveness
DR028345	G-Box	CACGTT	963	6	-	cis-acting regulatory element involved in light responsiveness
DR028345	G-Box	CACGTT	1183	6	+	cis-acting regulatory element involved in light responsiveness
DR028345	LTR	CCGAAA	198	6	-	cis-acting element involved in low-temperature responsiveness
DR028345	TCA-element	CCATCTTTTT	418	9	-	cis-acting element involved in salicylic acid responsiveness
DR028345	TCA-element	CCATCTTTTT	433	9	-	cis-acting element involved in salicylic acid responsiveness
DR028345	TCA-element	CCATCTTTTT	1387	9	+	cis-acting element involved in salicylic acid responsiveness
DR028345	ABRE	ACGTG	178	5	+	cis-acting element involved in the abscisic acid responsiveness
DR028345	ABRE	ACGTG	964	5	+	cis-acting element involved in the abscisic acid responsiveness
DR028345	ABRE	ACGTG	1183	5	-	cis-acting element involved in the abscisic acid responsiveness
DR028345	TGA-element	AACGAC	863	6	-	auxin-responsive element
DR028345	CGTCA-motif	CGTCA	1288	5	-	cis-acting regulatory element involved in the MeJA-responsiveness
DR028345	TGACG-motif	TGACG	1288	5	+	cis-acting regulatory element involved in the MeJA-responsiveness
DR028447	G-box	CACGAC	723	6	-	cis-acting regulatory element involved in light responsiveness
DR028447	MRE	AACCTAA	701	7	-	MYB binding site involved in light responsiveness
DR028447	LTR	CCGAAA	552	6	-	cis-acting element involved in low-temperature responsiveness
DR028447	ABRE	AACCCGG	501	7	-	cis-acting element involved in the abscisic acid responsiveness
DR028447	TGA-element	AACGAC	185	6	-	auxin-responsive element
DR028447	TGA-element	AACGAC	426	6	+	auxin-responsive element
DR028447	TC-rich repeats	GTTTTCTTAC	1271	9	+	cis-acting element involved in defense and stress responsiveness
DR028447	GT1-motif	GGTTAA	403	6	-	light responsive element
DR028447	GT1-motif	GGTTAA	704	6	+	light responsive element
DR028447	CAT-box	GCCACT	373	6	+	cis-acting regulatory element related to meristem expression
DR028468	G-box	CACGAC	360	6	+	cis-acting regulatory element involved in light responsiveness
DR028468	G-box	TAAACGTG	557	8	+	cis-acting regulatory element involved in light responsiveness
DR028468	G-Box	CACGTT	559	6	-	cis-acting regulatory element involved in light responsiveness
DR028468	G-box	CACGAC	1017	6	-	cis-acting regulatory element involved in light responsiveness
DR028468	G-Box	TCCACATGGCA	1156	10	-	cis-acting regulatory element involved in light responsiveness
DR028468	G-box	CACGAC	1200	6	+	cis-acting regulatory element involved in light responsiveness
DR028468	G-Box	CACGTT	1312	6	+	cis-acting regulatory element involved in light responsiveness
DR028468	LTR	CCGAAA	235	6	-	cis-acting element involved in low-temperature responsiveness
DR028468	LTR	CCGAAA	332	6	+	cis-acting element involved in low-temperature responsiveness
DR028468	TCA-element	TCAGAAGAGG	753	9	-	cis-acting element involved in salicylic acid responsiveness
DR028468	ABRE	GCCGCGTGGC	448	9	+	cis-acting element involved in the abscisic acid responsiveness
DR028468	ABRE	ACGTG	560	5	+	cis-acting element involved in the abscisic acid responsiveness
DR028468	ABRE	AACCCGG	1040	7	-	cis-acting element involved in the abscisic acid responsiveness
DR028468	ABRE	ACGTG	1312	5	-	cis-acting element involved in the abscisic acid responsiveness
DR028468	TGA-element	AACGAC	302	6	-	auxin-responsive element
DR028468	AuxRR-core	GGTCCAT	1351	7	-	cis-acting regulatory element involved in auxin responsiveness
DR028468	GT1-motif	GGTTAA	414	6	-	light responsive element
DR028468	CGTCA-motif	CGTCA	25	5	-	cis-acting regulatory element involved in the MeJA-responsiveness
DR028468	TGACG-motif	TGACG	25	5	+	cis-acting regulatory element involved in the MeJA-responsiveness
DR028695	G-box	CACGAC	171	6	-	cis-acting regulatory element involved in light responsiveness
DR028695	G-Box	CACGTT	313	6	-	cis-acting regulatory element involved in light responsiveness
DR028695	G-box	CACGTC	721	6	+	cis-acting regulatory element involved in light responsiveness
DR028695	G-box	TACGTG	1024	6	+	cis-acting regulatory element involved in light responsiveness
DR028695	G-box	CACGTC	1284	6	+	cis-acting regulatory element involved in light responsiveness
DR028695	G-box	TACGTG	1306	6	-	cis-acting regulatory element involved in light responsiveness
DR028695	ABRE	ACGTG	314	5	+	cis-acting element involved in the abscisic acid responsiveness
DR028695	ABRE	ACGTG	721	5	-	cis-acting element involved in the abscisic acid responsiveness
DR028695	ABRE	GCAACGTGTC	1022	9	+	cis-acting element involved in the abscisic acid responsiveness
DR028695	ABRE	TACGTGTC	1024	8	+	cis-acting element involved in the abscisic acid responsiveness
DR028695	ABRE	ACGTG	1025	5	+	cis-acting element involved in the abscisic acid responsiveness
DR028695	ABRE	ACGTG	1284	5	-	cis-acting element involved in the abscisic acid responsiveness
DR028695	ABRE	ACGTG	1306	5	-	cis-acting element involved in the abscisic acid responsiveness
DR028695	TGA-element	AACGAC	1215	6	-	auxin-responsive element
DR028695	TGA-element	AACGAC	1432	6	+	auxin-responsive element
DR028695	GARE-motif	TCTGTTG	276	7	-	gibberellin-responsive element
DR028695	P-box	CCTTTTG	878	7	-	gibberellin-responsive element
DR028695	Sp1	GGGCGG	918	6	+	light responsive element
DR028695	CGTCA-motif	CGTCA	369	5	+	cis-acting regulatory element involved in the MeJA-responsiveness
DR028695	TGACG-motif	TGACG	369	5	-	cis-acting regulatory element involved in the MeJA-responsiveness
DR028695	CGTCA-motif	CGTCA	1261	5	+	cis-acting regulatory element involved in the MeJA-responsiveness
DR028695	TGACG-motif	TGACG	1261	5	-	cis-acting regulatory element involved in the MeJA-responsiveness
DR028695	CGTCA-motif	CGTCA	1273	5	+	cis-acting regulatory element involved in the MeJA-responsiveness
DR028695	TGACG-motif	TGACG	1273	5	-	cis-acting regulatory element involved in the MeJA-responsiveness
DR028695	CGTCA-motif	CGTCA	1286	5	+	cis-acting regulatory element involved in the MeJA-responsiveness
DR028695	TGACG-motif	TGACG	1286	5	-	cis-acting regulatory element involved in the MeJA-responsiveness
DR028874	G-box	CACGAC	1051	6	+	cis-acting regulatory element involved in light responsiveness
DR028874	G-Box	CACGTT	1159	6	+	cis-acting regulatory element involved in light responsiveness
DR028874	G-box	CACGTC	1407	6	+	cis-acting regulatory element involved in light responsiveness
DR028874	G-box	CACGAC	1439	6	+	cis-acting regulatory element involved in light responsiveness
DR028874	LTR	CCGAAA	1415	6	+	cis-acting element involved in low-temperature responsiveness
DR028874	SARE	TTCGACCATCTT	273	11	+	cis-acting element involved in salicylic acid responsiveness
DR028874	ABRE	ACGTG	1159	5	-	cis-acting element involved in the abscisic acid responsiveness
DR028874	ABRE	ACGTG	1407	5	-	cis-acting element involved in the abscisic acid responsiveness
DR028874	MBS	CAACTG	664	6	+	MYB binding site involved in drought-inducibility
DR028874	GT1-motif	GGTTAAT	327	7	+	light responsive element
DR028874	CGTCA-motif	CGTCA	1404	5	+	cis-acting regulatory element involved in the MeJA-responsiveness
DR028874	TGACG-motif	TGACG	1404	5	-	cis-acting regulatory element involved in the MeJA-responsiveness
DR028984	G-box	TACGTG	82	6	+	cis-acting regulatory element involved in light responsiveness
DR028984	G-box	CACGAC	97	6	+	cis-acting regulatory element involved in light responsiveness
DR028984	G-Box	CACGTT	267	6	-	cis-acting regulatory element involved in light responsiveness
DR028984	G-box	TACGTG	393	6	-	cis-acting regulatory element involved in light responsiveness
DR028984	G-box	CACGAC	538	6	+	cis-acting regulatory element involved in light responsiveness
DR028984	G-box	CACGTC	835	6	-	cis-acting regulatory element involved in light responsiveness
DR028984	G-box	CACGTC	1021	6	+	cis-acting regulatory element involved in light responsiveness
DR028984	LTR	CCGAAA	787	6	-	cis-acting element involved in low-temperature responsiveness
DR028984	TCA-element	CCATCTTTTT	1442	10	-	cis-acting element involved in salicylic acid responsiveness
DR028984	ABRE	ACGTG	83	5	+	cis-acting element involved in the abscisic acid responsiveness
DR028984	ABRE	ACGTG	268	5	+	cis-acting element involved in the abscisic acid responsiveness
DR028984	ABRE	ACGTG	393	5	-	cis-acting element involved in the abscisic acid responsiveness
DR028984	ABRE	ACGTG	836	5	+	cis-acting element involved in the abscisic acid responsiveness
DR028984	ABRE	ACGTG	1021	5	-	cis-acting element involved in the abscisic acid responsiveness
DR028984	TGA-element	AACGAC	724	6	+	auxin-responsive element
DR028984	CGTCA-motif	CGTCA	500	5	+	cis-acting regulatory element involved in the MeJA-responsiveness
DR028984	TGACG-motif	TGACG	500	5	-	cis-acting regulatory element involved in the MeJA-responsiveness
DR028984	CGTCA-motif	CGTCA	535	5	+	cis-acting regulatory element involved in the MeJA-responsiveness
DR028984	TGACG-motif	TGACG	535	5	-	cis-acting regulatory element involved in the MeJA-responsiveness
DR028984	CAT-box	GCCACT	1371	6	-	cis-acting regulatory element related to meristem expression
DR029560	G-Box	CACGTG	110	6	+	cis-acting regulatory element involved in light responsiveness
DR029560	G-box	CACGTG	110	6	+	cis-acting regulatory element involved in light responsiveness
DR029560	G-Box	TCCACATGGCA	144	10	+	cis-acting regulatory element involved in light responsiveness
DR029560	G-box	GCCACGTGGA	144	9	-	cis-acting regulatory element involved in light responsiveness
DR029560	G-box	CACGTC	192	6	+	cis-acting regulatory element involved in light responsiveness
DR029560	G-box	TACGTG	436	6	-	cis-acting regulatory element involved in light responsiveness
DR029560	G-box	TACGTG	639	6	-	cis-acting regulatory element involved in light responsiveness
DR029560	G-box	CACGAC	805	6	+	cis-acting regulatory element involved in light responsiveness
DR029560	G-box	TACGTG	1371	6	-	cis-acting regulatory element involved in light responsiveness
DR029560	ABRE	CACGTG	110	6	+	cis-acting element involved in the abscisic acid responsiveness
DR029560	ABRE	ACGTG	111	5	+	cis-acting element involved in the abscisic acid responsiveness
DR029560	ABRE	ACGTG	192	5	-	cis-acting element involved in the abscisic acid responsiveness
DR029560	ABRE	ACGTG	436	5	-	cis-acting element involved in the abscisic acid responsiveness
DR029560	ABRE	ACGTG	639	5	-	cis-acting element involved in the abscisic acid responsiveness
DR029560	ABRE	ACGTG	1371	5	-	cis-acting element involved in the abscisic acid responsiveness
DR029560	TGA-element	AACGAC	935	6	+	auxin-responsive element
DR029560	TATC-box	TATCCCA	57	7	+	cis-acting element involved in gibberellin-responsiveness
DR029560	GT1-motif	GGTTAA	919	6	+	light responsive element
DR029560	CGTCA-motif	CGTCA	194	5	+	cis-acting regulatory element involved in the MeJA-responsiveness
DR029560	TGACG-motif	TGACG	194	5	-	cis-acting regulatory element involved in the MeJA-responsiveness
DR029560	CGTCA-motif	CGTCA	858	5	+	cis-acting regulatory element involved in the MeJA-responsiveness
DR029560	TGACG-motif	TGACG	858	5	-	cis-acting regulatory element involved in the MeJA-responsiveness
DR029560	CGTCA-motif	CGTCA	1428	5	+	cis-acting regulatory element involved in the MeJA-responsiveness
DR029560	TGACG-motif	TGACG	1428	5	-	cis-acting regulatory element involved in the MeJA-responsiveness
DR030198	G-box	CACGTC	126	6	-	cis-acting regulatory element involved in light responsiveness
DR030198	G-Box	CACGTG	392	6	+	cis-acting regulatory element involved in light responsiveness
DR030198	G-box	CACGTG	392	6	+	cis-acting regulatory element involved in light responsiveness
DR030198	G-Box	CACGTT	1214	6	+	cis-acting regulatory element involved in light responsiveness
DR030198	G-Box	CACGTT	1306	6	-	cis-acting regulatory element involved in light responsiveness
DR030198	G-Box	CACGTT	1416	6	-	cis-acting regulatory element involved in light responsiveness
DR030198	MRE	AACCTAA	92	7	+	MYB binding site involved in light responsiveness
DR030198	LTR	CCGAAA	466	6	+	cis-acting element involved in low-temperature responsiveness
DR030198	LTR	CCGAAA	844	6	-	cis-acting element involved in low-temperature responsiveness
DR030198	ABRE	CGTACGTGCA	124	9	+	cis-acting element involved in the abscisic acid responsiveness
DR030198	ABRE	ACGTG	127	5	+	cis-acting element involved in the abscisic acid responsiveness
DR030198	ABRE	CACGTG	392	6	+	cis-acting element involved in the abscisic acid responsiveness
DR030198	ABRE	ACGTG	393	5	+	cis-acting element involved in the abscisic acid responsiveness
DR030198	ABRE	ACGTG	1214	5	-	cis-acting element involved in the abscisic acid responsiveness
DR030198	ABRE	ACGTG	1307	5	+	cis-acting element involved in the abscisic acid responsiveness
DR030198	ABRE	ACGTG	1417	5	+	cis-acting element involved in the abscisic acid responsiveness
DR030198	TGA-element	AACGAC	36	6	+	auxin-responsive element
DR030198	TGA-element	AACGAC	1441	6	+	auxin-responsive element
DR030198	TC-rich repeats	ATTCTCTAAC	180	9	+	cis-acting element involved in defense and stress responsiveness
DR030198	TATC-box	TATCCCA	1400	7	+	cis-acting element involved in gibberellin-responsiveness
DR030198	GT1-motif	GGTTAA	222	6	-	light responsive element
DR030198	CGTCA-motif	CGTCA	956	5	+	cis-acting regulatory element involved in the MeJA-responsiveness
DR030198	TGACG-motif	TGACG	956	5	-	cis-acting regulatory element involved in the MeJA-responsiveness
DR030665	G-Box	CACGTT	641	6	+	cis-acting regulatory element involved in light responsiveness
DR030665	ABRE	ACGTG	641	5	-	cis-acting element involved in the abscisic acid responsiveness
DR030665	P-box	CCTTTTG	1488	7	+	gibberellin-responsive element
DR030665	GT1-motif	GGTTAAT	882	7	-	light responsive element
DR030665	GT1-motif	GGTTAA	883	6	-	light responsive element
DR030665	CGTCA-motif	CGTCA	37	5	-	cis-acting regulatory element involved in the MeJA-responsiveness
DR030665	TGACG-motif	TGACG	37	5	+	cis-acting regulatory element involved in the MeJA-responsiveness
DR030665	CGTCA-motif	CGTCA	81	5	-	cis-acting regulatory element involved in the MeJA-responsiveness
DR030665	TGACG-motif	TGACG	81	5	+	cis-acting regulatory element involved in the MeJA-responsiveness
DR030665	CGTCA-motif	CGTCA	255	5	-	cis-acting regulatory element involved in the MeJA-responsiveness
DR030665	TGACG-motif	TGACG	255	5	+	cis-acting regulatory element involved in the MeJA-responsiveness
DR030665	CGTCA-motif	CGTCA	351	5	-	cis-acting regulatory element involved in the MeJA-responsiveness
DR030665	TGACG-motif	TGACG	351	5	+	cis-acting regulatory element involved in the MeJA-responsiveness
DR030665	CGTCA-motif	CGTCA	590	5	-	cis-acting regulatory element involved in the MeJA-responsiveness
DR030665	TGACG-motif	TGACG	590	5	+	cis-acting regulatory element involved in the MeJA-responsiveness
DR030665	CGTCA-motif	CGTCA	646	5	-	cis-acting regulatory element involved in the MeJA-responsiveness
DR030665	TGACG-motif	TGACG	646	5	+	cis-acting regulatory element involved in the MeJA-responsiveness
DR030665	CGTCA-motif	CGTCA	1248	5	+	cis-acting regulatory element involved in the MeJA-responsiveness
DR030665	TGACG-motif	TGACG	1248	5	-	cis-acting regulatory element involved in the MeJA-responsiveness
DR030665	CGTCA-motif	CGTCA	1267	5	-	cis-acting regulatory element involved in the MeJA-responsiveness
DR030665	TGACG-motif	TGACG	1267	5	+	cis-acting regulatory element involved in the MeJA-responsiveness
DR030665	CGTCA-motif	CGTCA	1331	5	+	cis-acting regulatory element involved in the MeJA-responsiveness
DR030665	TGACG-motif	TGACG	1331	5	-	cis-acting regulatory element involved in the MeJA-responsiveness
DR031317	G-Box	CACGTT	257	6	-	cis-acting regulatory element involved in light responsiveness
DR031317	LTR	CCGAAA	763	6	-	cis-acting element involved in low-temperature responsiveness
DR031317	ABRE	ACGTG	258	5	+	cis-acting element involved in the abscisic acid responsiveness
DR031317	TC-rich repeats	GTTTTCTTAC	134	9	-	cis-acting element involved in defense and stress responsiveness
DR031317	GT1-motif	GGTTAA	1355	6	-	light responsive element
DR031317	CGTCA-motif	CGTCA	55	5	-	cis-acting regulatory element involved in the MeJA-responsiveness
DR031317	TGACG-motif	TGACG	55	5	+	cis-acting regulatory element involved in the MeJA-responsiveness
DR031317	CAT-box	GCCACT	106	6	-	cis-acting regulatory element related to meristem expression
DR032421	G-box	TACGTG	298	6	+	cis-acting regulatory element involved in light responsiveness
DR032421	G-box	CACGTC	477	6	+	cis-acting regulatory element involved in light responsiveness
DR032421	G-box	CACGAC	1028	6	+	cis-acting regulatory element involved in light responsiveness
DR032421	G-box	CACGAC	1267	6	+	cis-acting regulatory element involved in light responsiveness
DR032421	MRE	AACCTAA	551	7	-	MYB binding site involved in light responsiveness
DR032421	MRE	AACCTAA	578	7	-	MYB binding site involved in light responsiveness
DR032421	TCA-element	CCATCTTTTT	1435	9	+	cis-acting element involved in salicylic acid responsiveness
DR032421	ABRE	ACGTG	299	5	+	cis-acting element involved in the abscisic acid responsiveness
DR032421	ABRE	ACGTG	477	5	-	cis-acting element involved in the abscisic acid responsiveness
DR032421	ABRE	TACGGTC	504	7	+	cis-acting element involved in the abscisic acid responsiveness
DR032421	TGA-element	AACGAC	498	6	-	auxin-responsive element
DR032421	P-box	CCTTTTG	75	7	+	gibberellin-responsive element
DR032421	GT1-motif	GGTTAA	581	6	+	light responsive element
DR032421	GT1-motif	GGTTAA	605	6	+	light responsive element
DR032421	GT1-motif	GGTTAA	1020	6	-	light responsive element
DR032421	GT1-motif	GGTTAA	1444	6	-	light responsive element
DR032421	CGTCA-motif	CGTCA	479	5	+	cis-acting regulatory element involved in the MeJA-responsiveness
DR032421	TGACG-motif	TGACG	479	5	-	cis-acting regulatory element involved in the MeJA-responsiveness
DR032421	CGTCA-motif	CGTCA	494	5	-	cis-acting regulatory element involved in the MeJA-responsiveness
DR032421	TGACG-motif	TGACG	494	5	+	cis-acting regulatory element involved in the MeJA-responsiveness
DR032421	CAT-box	GCCACT	789	6	-	cis-acting regulatory element related to meristem expression
DR032422	G-Box	CACGTT	143	6	+	cis-acting regulatory element involved in light responsiveness
DR032422	G-box	CACGTC	869	6	+	cis-acting regulatory element involved in light responsiveness
DR032422	G-Box	CACGTT	1371	6	+	cis-acting regulatory element involved in light responsiveness
DR032422	G-box	CACGAC	1388	6	-	cis-acting regulatory element involved in light responsiveness
DR032422	LTR	CCGAAA	603	6	+	cis-acting element involved in low-temperature responsiveness
DR032422	LTR	CCGAAA	661	6	+	cis-acting element involved in low-temperature responsiveness
DR032422	LTR	CCGAAA	1125	6	+	cis-acting element involved in low-temperature responsiveness
DR032422	ABRE	ACGTG	143	5	-	cis-acting element involved in the abscisic acid responsiveness
DR032422	ABRE	ACGTG	869	5	-	cis-acting element involved in the abscisic acid responsiveness
DR032422	ABRE	ACGTG	1371	5	-	cis-acting element involved in the abscisic acid responsiveness
DR032422	TGA-element	AACGAC	1203	6	-	auxin-responsive element
DR032422	TGA-element	AACGAC	1238	6	-	auxin-responsive element
DR032422	MBS	CAACTG	396	6	-	MYB binding site involved in drought-inducibility
DR032422	MBS	CAACTG	1411	6	+	MYB binding site involved in drought-inducibility
DR032422	P-box	CCTTTTG	1256	7	+	gibberellin-responsive element
DR032422	ACE	CTAACGTATT	1488	9	-	cis-acting element involved in light responsiveness
DR032422	Sp1	GGGCGG	423	6	+	light responsive element
DR032422	CGTCA-motif	CGTCA	627	5	+	cis-acting regulatory element involved in the MeJA-responsiveness
DR032422	TGACG-motif	TGACG	627	5	-	cis-acting regulatory element involved in the MeJA-responsiveness
DR032422	CGTCA-motif	CGTCA	777	5	+	cis-acting regulatory element involved in the MeJA-responsiveness
DR032422	TGACG-motif	TGACG	777	5	-	cis-acting regulatory element involved in the MeJA-responsiveness
DR032422	CGTCA-motif	CGTCA	1408	5	+	cis-acting regulatory element involved in the MeJA-responsiveness
DR032422	TGACG-motif	TGACG	1408	5	-	cis-acting regulatory element involved in the MeJA-responsiveness
DR032422	CAT-box	GCCACT	899	6	-	cis-acting regulatory element related to meristem expression
DR032568	G-box	CACGTC	651	6	+	cis-acting regulatory element involved in light responsiveness
DR032568	ABRE	ACGTG	651	5	-	cis-acting element involved in the abscisic acid responsiveness
DR032568	MBS	CAACTG	495	6	-	MYB binding site involved in drought-inducibility
DR032568	MBS	CAACTG	1248	6	+	MYB binding site involved in drought-inducibility
DR032568	CGTCA-motif	CGTCA	646	5	-	cis-acting regulatory element involved in the MeJA-responsiveness
DR032568	TGACG-motif	TGACG	646	5	+	cis-acting regulatory element involved in the MeJA-responsiveness
DR032568	CGTCA-motif	CGTCA	663	5	+	cis-acting regulatory element involved in the MeJA-responsiveness
DR032568	TGACG-motif	TGACG	663	5	-	cis-acting regulatory element involved in the MeJA-responsiveness
DR032568	CGTCA-motif	CGTCA	682	5	-	cis-acting regulatory element involved in the MeJA-responsiveness
DR032568	TGACG-motif	TGACG	682	5	+	cis-acting regulatory element involved in the MeJA-responsiveness
DR032568	CGTCA-motif	CGTCA	1050	5	+	cis-acting regulatory element involved in the MeJA-responsiveness
DR032568	TGACG-motif	TGACG	1050	5	-	cis-acting regulatory element involved in the MeJA-responsiveness
DR032626	G-Box	CACGTT	900	6	-	cis-acting regulatory element involved in light responsiveness
DR032626	TCA-element	CCATCTTTTT	781	9	+	cis-acting element involved in salicylic acid responsiveness
DR032626	TCA-element	CCATCTTTTT	1048	9	-	cis-acting element involved in salicylic acid responsiveness
DR032626	ABRE	TACGGTC	731	7	-	cis-acting element involved in the abscisic acid responsiveness
DR032626	ABRE	ACGTG	901	5	+	cis-acting element involved in the abscisic acid responsiveness
DR032626	TATC-box	TATCCCA	601	7	+	cis-acting element involved in gibberellin-responsiveness
DR032626	P-box	CCTTTTG	973	7	-	gibberellin-responsive element
DR032626	Sp1	GGGCGG	85	6	+	light responsive element
DR032626	Sp1	GGGCGG	291	6	-	light responsive element
DR032626	Sp1	GGGCGG	352	6	-	light responsive element
DR032626	Sp1	GGGCGG	376	6	+	light responsive element
DR032626	Sp1	GGGCGG	393	6	-	light responsive element
DR032626	Sp1	GGGCGG	447	6	-	light responsive element
DR032626	Sp1	GGGCGG	613	6	+	light responsive element
DR032626	Sp1	GGGCGG	628	6	-	light responsive element
DR032626	CGTCA-motif	CGTCA	303	5	-	cis-acting regulatory element involved in the MeJA-responsiveness
DR032626	TGACG-motif	TGACG	303	5	+	cis-acting regulatory element involved in the MeJA-responsiveness
DR032626	CGTCA-motif	CGTCA	823	5	+	cis-acting regulatory element involved in the MeJA-responsiveness
DR032626	TGACG-motif	TGACG	823	5	-	cis-acting regulatory element involved in the MeJA-responsiveness
DR033298	G-Box	CACGTT	1266	6	+	cis-acting regulatory element involved in light responsiveness
DR033298	ABRE	ACGTG	1266	5	-	cis-acting element involved in the abscisic acid responsiveness
DR033298	Sp1	GGGCGG	927	6	+	light responsive element
DR033298	GT1-motif	GGTTAA	945	6	+	light responsive element
DR033298	CGTCA-motif	CGTCA	140	5	-	cis-acting regulatory element involved in the MeJA-responsiveness
DR033298	TGACG-motif	TGACG	140	5	+	cis-acting regulatory element involved in the MeJA-responsiveness
DR033298	CGTCA-motif	CGTCA	798	5	+	cis-acting regulatory element involved in the MeJA-responsiveness
DR033298	TGACG-motif	TGACG	798	5	-	cis-acting regulatory element involved in the MeJA-responsiveness
DR033775	G-box	TACGTG	280	6	+	cis-acting regulatory element involved in light responsiveness
DR033775	G-box	CACGAC	1316	6	-	cis-acting regulatory element involved in light responsiveness
DR033775	MRE	AACCTAA	507	7	+	MYB binding site involved in light responsiveness
DR033775	LTR	CCGAAA	917	6	-	cis-acting element involved in low-temperature responsiveness
DR033775	ABRE	ACGTG	281	5	+	cis-acting element involved in the abscisic acid responsiveness
DR033775	TGA-element	AACGAC	539	6	-	auxin-responsive element
DR033775	ACE	GACACGTATG	278	9	-	cis-acting element involved in light responsiveness
DR033775	CGTCA-motif	CGTCA	223	5	+	cis-acting regulatory element involved in the MeJA-responsiveness
DR033775	TGACG-motif	TGACG	223	5	-	cis-acting regulatory element involved in the MeJA-responsiveness
DR033775	CGTCA-motif	CGTCA	985	5	+	cis-acting regulatory element involved in the MeJA-responsiveness
DR033775	TGACG-motif	TGACG	985	5	-	cis-acting regulatory element involved in the MeJA-responsiveness
DR033821	G-Box	CACGTT	167	6	+	cis-acting regulatory element involved in light responsiveness
DR033821	G-box	CACGAC	702	6	+	cis-acting regulatory element involved in light responsiveness
DR033821	G-box	CACGTC	1379	6	-	cis-acting regulatory element involved in light responsiveness
DR033821	MRE	AACCTAA	468	7	-	MYB binding site involved in light responsiveness
DR033821	LTR	CCGAAA	116	6	+	cis-acting element involved in low-temperature responsiveness
DR033821	TCA-element	TCAGAAGAGG	1057	9	-	cis-acting element involved in salicylic acid responsiveness
DR033821	ABRE	ACGTG	167	5	-	cis-acting element involved in the abscisic acid responsiveness
DR033821	ABRE	ACGTG	1380	5	+	cis-acting element involved in the abscisic acid responsiveness
DR033821	TGA-element	AACGAC	904	6	-	auxin-responsive element
DR033821	GARE-motif	TCTGTTG	881	7	-	gibberellin-responsive element
DR033821	P-box	CCTTTTG	996	7	+	gibberellin-responsive element
DR033821	ACE	CTAACGTATT	253	9	-	cis-acting element involved in light responsiveness
DR033821	CGTCA-motif	CGTCA	1239	5	-	cis-acting regulatory element involved in the MeJA-responsiveness
DR033821	TGACG-motif	TGACG	1239	5	+	cis-acting regulatory element involved in the MeJA-responsiveness
DR033821	CGTCA-motif	CGTCA	1263	5	-	cis-acting regulatory element involved in the MeJA-responsiveness
DR033821	TGACG-motif	TGACG	1263	5	+	cis-acting regulatory element involved in the MeJA-responsiveness
DR033821	CGTCA-motif	CGTCA	1469	5	-	cis-acting regulatory element involved in the MeJA-responsiveness
DR033821	TGACG-motif	TGACG	1469	5	+	cis-acting regulatory element involved in the MeJA-responsiveness
DR033890	LTR	CCGAAA	1090	6	-	cis-acting element involved in low-temperature responsiveness
DR033890	TGA-element	AACGAC	437	6	-	auxin-responsive element
DR034106	G-Box	CACGTT	150	6	-	cis-acting regulatory element involved in light responsiveness
DR034106	G-Box	CACGTT	1421	6	-	cis-acting regulatory element involved in light responsiveness
DR034106	ABRE	ACGTG	151	5	+	cis-acting element involved in the abscisic acid responsiveness
DR034106	ABRE	TACGGTC	1019	7	+	cis-acting element involved in the abscisic acid responsiveness
DR034106	ABRE	ACGTG	1422	5	+	cis-acting element involved in the abscisic acid responsiveness
DR034106	P-box	CCTTTTG	410	7	-	gibberellin-responsive element
DR034106	GARE-motif	TCTGTTG	967	7	+	gibberellin-responsive element
DR034106	CGTCA-motif	CGTCA	1249	5	-	cis-acting regulatory element involved in the MeJA-responsiveness
DR034106	TGACG-motif	TGACG	1249	5	+	cis-acting regulatory element involved in the MeJA-responsiveness
DR034106	CGTCA-motif	CGTCA	1448	5	-	cis-acting regulatory element involved in the MeJA-responsiveness
DR034106	TGACG-motif	TGACG	1448	5	+	cis-acting regulatory element involved in the MeJA-responsiveness
DR034177	G-box	CACGTG	986	6	-	cis-acting regulatory element involved in light responsiveness
DR034177	G-Box	CACGTG	986	6	-	cis-acting regulatory element involved in light responsiveness
DR034177	G-box	CACGTG	1067	6	-	cis-acting regulatory element involved in light responsiveness
DR034177	G-Box	CACGTG	1067	6	-	cis-acting regulatory element involved in light responsiveness
DR034177	TCA-element	CCATCTTTTT	772	9	+	cis-acting element involved in salicylic acid responsiveness
DR034177	TCA-element	CCATCTTTTT	859	9	-	cis-acting element involved in salicylic acid responsiveness
DR034177	ABRE	GACACGTGGC	984	9	+	cis-acting element involved in the abscisic acid responsiveness
DR034177	ABRE	CACGTG	986	6	-	cis-acting element involved in the abscisic acid responsiveness
DR034177	ABRE	ACGTG	987	5	+	cis-acting element involved in the abscisic acid responsiveness
DR034177	ABRE	CACGTG	1067	6	-	cis-acting element involved in the abscisic acid responsiveness
DR034177	ABRE	ACGTG	1068	5	+	cis-acting element involved in the abscisic acid responsiveness
DR034177	TGA-element	AACGAC	712	6	+	auxin-responsive element
DR034177	TGA-element	AACGAC	949	6	-	auxin-responsive element
DR034177	MBS	CAACTG	461	6	+	MYB binding site involved in drought-inducibility
DR034177	GT1-motif	GGTTAA	878	6	-	light responsive element
DR034177	CGTCA-motif	CGTCA	1412	5	+	cis-acting regulatory element involved in the MeJA-responsiveness
DR034177	TGACG-motif	TGACG	1412	5	-	cis-acting regulatory element involved in the MeJA-responsiveness
DR034529	G-box	TACGTG	223	6	+	cis-acting regulatory element involved in light responsiveness
DR034529	G-box	CACGTC	402	6	+	cis-acting regulatory element involved in light responsiveness
DR034529	G-box	CACGAC	953	6	+	cis-acting regulatory element involved in light responsiveness
DR034529	G-box	CACGAC	1192	6	+	cis-acting regulatory element involved in light responsiveness
DR034529	MRE	AACCTAA	476	7	-	MYB binding site involved in light responsiveness
DR034529	MRE	AACCTAA	503	7	-	MYB binding site involved in light responsiveness
DR034529	TCA-element	CCATCTTTTT	1360	9	+	cis-acting element involved in salicylic acid responsiveness
DR034529	ABRE	ACGTG	224	5	+	cis-acting element involved in the abscisic acid responsiveness
DR034529	ABRE	ACGTG	402	5	-	cis-acting element involved in the abscisic acid responsiveness
DR034529	ABRE	TACGGTC	429	7	+	cis-acting element involved in the abscisic acid responsiveness
DR034529	TGA-element	AACGAC	423	6	-	auxin-responsive element
DR034529	GT1-motif	GGTTAA	506	6	+	light responsive element
DR034529	GT1-motif	GGTTAA	530	6	+	light responsive element
DR034529	GT1-motif	GGTTAA	945	6	-	light responsive element
DR034529	GT1-motif	GGTTAA	1369	6	-	light responsive element
DR034529	GT1-motif	GGTTAA	1456	6	-	light responsive element
DR034529	CGTCA-motif	CGTCA	404	5	+	cis-acting regulatory element involved in the MeJA-responsiveness
DR034529	TGACG-motif	TGACG	404	5	-	cis-acting regulatory element involved in the MeJA-responsiveness
DR034529	CGTCA-motif	CGTCA	419	5	-	cis-acting regulatory element involved in the MeJA-responsiveness
DR034529	TGACG-motif	TGACG	419	5	+	cis-acting regulatory element involved in the MeJA-responsiveness
DR034529	CAT-box	GCCACT	714	6	-	cis-acting regulatory element related to meristem expression
DR034530	G-Box	CACGTT	52	6	+	cis-acting regulatory element involved in light responsiveness
DR034530	G-box	CACGTC	779	6	+	cis-acting regulatory element involved in light responsiveness
DR034530	G-Box	CACGTT	1281	6	+	cis-acting regulatory element involved in light responsiveness
DR034530	G-box	CACGAC	1298	6	-	cis-acting regulatory element involved in light responsiveness
DR034530	LTR	CCGAAA	513	6	+	cis-acting element involved in low-temperature responsiveness
DR034530	LTR	CCGAAA	571	6	+	cis-acting element involved in low-temperature responsiveness
DR034530	LTR	CCGAAA	1035	6	+	cis-acting element involved in low-temperature responsiveness
DR034530	ABRE	ACGTG	52	5	-	cis-acting element involved in the abscisic acid responsiveness
DR034530	ABRE	ACGTG	779	5	-	cis-acting element involved in the abscisic acid responsiveness
DR034530	ABRE	ACGTG	1281	5	-	cis-acting element involved in the abscisic acid responsiveness
DR034530	TGA-element	AACGAC	1113	6	-	auxin-responsive element
DR034530	MBS	CAACTG	305	6	-	MYB binding site involved in drought-inducibility
DR034530	MBS	CAACTG	1321	6	+	MYB binding site involved in drought-inducibility
DR034530	P-box	CCTTTTG	1166	7	+	gibberellin-responsive element
DR034530	P-box	CCTTTTG	1459	7	+	gibberellin-responsive element
DR034530	ACE	CTAACGTATT	1398	9	-	cis-acting element involved in light responsiveness
DR034530	Sp1	GGGCGG	332	6	+	light responsive element
DR034530	CGTCA-motif	CGTCA	537	5	+	cis-acting regulatory element involved in the MeJA-responsiveness
DR034530	TGACG-motif	TGACG	537	5	-	cis-acting regulatory element involved in the MeJA-responsiveness
DR034530	CGTCA-motif	CGTCA	687	5	+	cis-acting regulatory element involved in the MeJA-responsiveness
DR034530	TGACG-motif	TGACG	687	5	-	cis-acting regulatory element involved in the MeJA-responsiveness
DR034530	CGTCA-motif	CGTCA	1147	5	+	cis-acting regulatory element involved in the MeJA-responsiveness
DR034530	TGACG-motif	TGACG	1147	5	-	cis-acting regulatory element involved in the MeJA-responsiveness
DR034530	CGTCA-motif	CGTCA	1318	5	+	cis-acting regulatory element involved in the MeJA-responsiveness
DR034530	TGACG-motif	TGACG	1318	5	-	cis-acting regulatory element involved in the MeJA-responsiveness
DR034530	CAT-box	GCCACT	809	6	-	cis-acting regulatory element related to meristem expression
DR034685	G-Box	CACGTT	638	6	-	cis-acting regulatory element involved in light responsiveness
DR034685	G-box	TACGTG	736	6	-	cis-acting regulatory element involved in light responsiveness
DR034685	G-box	TACGTG	835	6	+	cis-acting regulatory element involved in light responsiveness
DR034685	MRE	AACCTAA	742	7	+	MYB binding site involved in light responsiveness
[truncated: 60 more rows]
