# Supplementary material for: Genome-Wide Identification and Analysis of WRKY Gene Family in Melastoma dodecandrum
Source: Int J Mol Sci. 2023 Oct 5;24(19):14904. doi: 10.3390/ijms241914904 (PMC10573167; doi:10.3390/ijms241914904)
Supplement: Supplementary file 1 [file ijms-24-14904-s001.zip › Table S4 The FPKM values of MedWRKY genes of different tissues in M.dodecandrum.xlsx]

## Sheet: Sheet1
Table S4. The FPKM values of MedWRKY genes of different tissues in M.dodecandrum
Sequence ID	Gene ID	Root	Stem	Leaf	Mature flower	Ripe fruit
DR000126	MedWRKY1	2.72	21.16	10.45	22.05	3.31
DR000338	MedWRKY2	0.05	0.31	0	0.02	0
DR000465	MedWRKY3	61.64	10.82	63.76	5.28	6.09
DR000843	MedWRKY4	0.11	0.77	1.2	1.52	0
DR001594	MedWRKY5	3.26	4.42	3.69	2.92	2.96
DR001745	MedWRKY6	71.36	14.72	8.7	5.75	0.66
DR001759	MedWRKY7	0	0.7	0.12	1.51	0.8
DR002056	MedWRKY8	59.86	1.31	29.88	0.68	86.84
DR002146	MedWRKY9	74.35	3.45	8.45	3.38	3.21
DR002697	MedWRKY10	0	0	0	0	0
DR002922	MedWRKY11	36.38	0.84	4.13	9.86	48.07
DR002957	MedWRKY12	17.86	11.56	1.34	0.37	1.17
DR003927	MedWRKY13	0.17	0.27	0.94	0.31	1.56
DR004028	MedWRKY14	4.29	0.07	130.1	6.96	188.08
DR004178	MedWRKY15	6.52	7.35	11.17	41.8	3.65
DR004956	MedWRKY16	101.91	3.3	8.52	32.68	130.8
DR005005	MedWRKY17	17.88	8.33	50.56	33.05	25.71
DR005390	MedWRKY18	5.26	8.27	5.41	7.78	7.17
DR005503	MedWRKY19	5.09	12.37	7.31	4.35	4.65
DR005568	MedWRKY20	43.23	45.02	5.53	28.61	9.1
DR007064	MedWRKY21	8.6	14	9.15	8.76	0.73
DR007290	MedWRKY22	96.23	15.91	64.13	12.9	4.69
DR007603	MedWRKY23	0.14	0.04	0	0.04	0
DR007604	MedWRKY24	2.18	18.49	5.28	0.37	0
DR007785	MedWRKY25	0	0.19	0	0	0
DR008006	MedWRKY26	104.04	3.87	6.54	7.94	4.49
DR008211	MedWRKY27	10.23	19.94	1.59	1.42	0.81
DR008331	MedWRKY28	10.1	81.52	3.79	58.74	5
DR008332	MedWRKY29	0	0.21	0	0	0
DR008671	MedWRKY30	8.66	7.7	19.57	16.73	60.15
DR009174	MedWRKY31	9.17	12.42	40.2	38.49	4.22
DR009456	MedWRKY32	96.53	56.51	70.22	0.74	47.98
DR009505	MedWRKY33	0.15	0.15	0	0	0
DR009517	MedWRKY34	24.99	33.24	23.86	10.04	12.53
DR009627	MedWRKY35	0.52	0.41	0.61	0.86	317.49
DR010170	MedWRKY36	38.76	15.91	7.94	8.72	1.43
DR010601	MedWRKY37	73.87	3.86	6.49	2.26	3.23
DR010688	MedWRKY38	0.04	0.44	0.21	1.99	0.29
DR011212	MedWRKY39	4.15	0.75	9.24	8	42.58
DR012604	MedWRKY40	6.09	2.36	13.92	9.06	0
DR013802	MedWRKY41	781.01	0.8	26.53	4.15	20.63
DR013959	MedWRKY42	0	0	0	0	0
DR014246	MedWRKY43	2.6	3.75	0.09	0.03	0
DR014280	MedWRKY44	1.2	8.7	1.38	0.58	0.16
DR014411	MedWRKY45	32.13	14.54	10.42	0	11.97
DR014922	MedWRKY46	0	0.97	0.06	0	0
DR014961	MedWRKY47	2.23	6.84	3.82	0.06	0
DR014962	MedWRKY48	0.2	2.93	1.16	0	0.47
DR015057	MedWRKY49	0.03	0.79	0.75	0	0.45
DR015623	MedWRKY50	6.1	0.7	48.48	6.58	1.28
DR015900	MedWRKY51	13.08	0.88	1.35	0.11	1.33
DR016192	MedWRKY52	3.49	12.86	6.96	2.21	2.24
DR016297	MedWRKY53	449.4	9.83	84.64	67.46	181.76
DR016611	MedWRKY54	4.37	4.42	6.97	0.48	0
DR017459	MedWRKY55	65.3	1.15	13.42	1.31	1.08
DR017494	MedWRKY56	1.88	6.41	0.08	0.13	1.08
DR017750	MedWRKY57	0.75	1.18	0.08	0.14	0
DR017795	MedWRKY58	1.55	0.26	0.61	1.11	1.2
DR017879	MedWRKY59	2.19	0.65	10.78	275.96	349.99
DR018053	MedWRKY60	391.04	0.66	91.4	0.88	22.57
DR018351	MedWRKY61	444.16	17.21	52.15	31.63	2.04
DR018562	MedWRKY62	16.48	7.07	10.49	7.42	4.33
DR018754	MedWRKY63	0.1	0.79	0.04	0.03	0
DR018820	MedWRKY64	0.84	4.59	4.27	16.85	9.26
DR018919	MedWRKY65	15.15	0.38	30.32	62.95	205.5
DR019054	MedWRKY66	2.54	0.12	0.88	0.86	1.48
DR019264	MedWRKY67	3.07	0.44	31.29	6.75	12.08
DR019678	MedWRKY68	0.09	1.3	0	1.6	1.96
DR020146	MedWRKY69	0.85	0.84	5	0.07	2.18
DR021204	MedWRKY70	0.02	0.28	0.16	0.03	0.27
DR021293	MedWRKY71	1.05	31.74	2.09	60.17	2.93
DR022067	MedWRKY72	1.19	1.8	0.34	0.22	0
DR022081	MedWRKY73	15.64	21.7	22.29	10.41	5.15
DR022504	MedWRKY74	2.87	6.62	1.02	0.31	0.8
DR022877	MedWRKY75	0.67	10.67	0.59	7.07	0.91
DR023083	MedWRKY76	0.02	0.11	0	0.12	0.21
DR023172	MedWRKY77	0.09	0.11	0.3	1.81	1.98
DR023281	MedWRKY78	102.95	6.31	14.33	7.75	30.64
DR023769	MedWRKY79	1.6	7.35	3.45	7.67	3.22
DR023802	MedWRKY80	0	3.46	0	0	15.49
DR023950	MedWRKY81	0	0	0	0	4.64
DR024291	MedWRKY82	0.32	0.09	0.27	6.42	0
DR025257	MedWRKY83	1.17	4.21	0.99	48.47	0
DR025261	MedWRKY84	0.72	1.73	1.32	14.72	0
DR025347	MedWRKY85	3.43	0.04	1.5	1.32	51.96
DR025818	MedWRKY86	66.55	35.55	38.85	21.81	5.76
DR025996	MedWRKY87	0	2.48	0	0	0
DR025998	MedWRKY88	1.77	1.26	27.19	1.65	2.09
DR026654	MedWRKY89	35.7	8.68	6.56	12.98	2.47
DR026809	MedWRKY90	4.37	5.18	4.35	5.28	6.53
DR027330	MedWRKY91	167.87	4.45	102.42	260.91	37.03
DR027445	MedWRKY92	0	0.94	0	0.09	0
DR027478	MedWRKY93	0.86	10.52	30.28	1.15	5.02
DR027479	MedWRKY94	4.43	9.72	2.9	0.05	0
DR027480	MedWRKY95	1.77	12.4	3.45	0.84	0
DR027593	MedWRKY96	0.09	0.61	0.74	0.12	0
DR027967	MedWRKY97	3.71	0.54	1.69	0.12	5.94
DR028179	MedWRKY98	1.2	3.37	0.46	0	0
DR028180	MedWRKY99	0.07	0.17	0	0.54	0
DR028345	MedWRKY100	5.06	0.79	0.2	0	4.28
DR028447	MedWRKY101	0	0	0	0.05	0
DR028468	MedWRKY102	1.12	0.12	0.61	0.05	0.32
DR028695	MedWRKY103	26.88	92.63	4.98	80.12	45.14
DR028874	MedWRKY104	7.41	1.38	3.9	0.96	17.77
DR028984	MedWRKY105	9.28	1.41	4.84	0	6.81
DR029560	MedWRKY106	25.75	29.33	35.42	90.39	3.86
DR030198	MedWRKY107	1.43	0.15	1.64	0.17	3.33
DR030665	MedWRKY108	19.01	2.49	6.27	1.05	4.08
DR031317	MedWRKY109	33.86	11.04	10.4	24.26	2.53
DR032421	MedWRKY110	0	1.27	0	0	0
DR032422	MedWRKY111	0.05	0.26	3.02	0	0
DR032568	MedWRKY112	0	7.55	0.21	0	0
DR032626	MedWRKY113	48.25	10.23	38.94	0.27	5.05
DR033298	MedWRKY114	146.01	4.67	44.58	113.93	423.87
DR033775	MedWRKY115	0	0	2.69	1.64	0
DR033821	MedWRKY116	0.14	0.42	0.24	0.1	0
DR033890	MedWRKY117	8.37	10.53	3.98	2.21	5.53
DR034106	MedWRKY118	68.47	3.31	61.47	13.59	23.41
DR034177	MedWRKY119	493.75	19.12	195.61	1.36	27.39
DR034529	MedWRKY120	0	1.64	0	0.09	0
DR034530	MedWRKY121	0	0	1.46	0	0
DR034685	MedWRKY122	0	0.19	0	0	0
DR034709	MedWRKY123	0.5	5.1	0	0	0.88
DR034817	MedWRKY124	0	0	0	0	4.64
DR035359	MedWRKY125	583.39	10.89	243.74	161.32	3.3
DR035547	MedWRKY126	1.24	7.49	8.24	20.88	6.09
