# Supplementary material for: Genome-Wide Identification and Analysis of WRKY Gene Family in Melastoma dodecandrum
Source: Int J Mol Sci. 2023 Oct 5;24(19):14904. doi: 10.3390/ijms241914904 (PMC10573167; doi:10.3390/ijms241914904)
Supplement: Supplementary file 1 [file ijms-24-14904-s001.zip › Table S5 The primer used in this study.xlsx]

## Sheet: Sheet1
Table S5. The primer used in this study.
Gene ID	Sequence ID	Primer ID	Sequence
MedActin	DR019350	MedActin-F	TGCCCTTGACTATGAACAGG
		MedActin-R	GAATCTCTCAGCACCAATCG
MedWRKY35	DR009627	MedWRKY35-F	CTTCAGGCTTGGATGCGAG
		MedWRKY35-R	GGTGTGGACATAAACCGTGG
MedWRKY41	DR013802	MedWRKY41-F	GAAGAGGGTGGAGAGGTCGTT
		MedWRKY41-R	TGAACTCGGAAGTGGGGAAG
MedWRKY53	DR016297	MedWRKY53-F	AAGAGGCTGACCGAGATGCT
		MedWRKY53-R	GGAACTGCTGGAACTTTGGC
MedWRKY59	DR017879	MedWRKY59-F	AACCACAACCACCCGCTT
		MedWRKY59-R	TTGACCTTGCCAGTAAATTCG
MedWRKY60	DR018053	MedWRKY60-F	GCCACATACGAAGGCGAAC
		MedWRKY60-R	TGGTGAGATCAAGGGTGACAGT
MedWRKY61	DR018351	MedWRKY61-F	AAGGTCATTTCGCTTCTCGG
		MedWRKY61-R	TCTTGGCTCTGAACAGGGGT
MedWRKY65	DR018919	MedWRKY65-F	AGGAATAAAGGATGGGTCTGCT
		MedWRKY65-R	GCCGCTTGGTCAATGGTAC
MedWRKY91	DR027330	MedWRKY91-F	AATCCGTGTCCTCGTGCCT
		MedWRKY91-R	TGGTTGTGGTTGCCTTCGTA
MedWRKY114	DR033298	MedWRKY114-F	CAGCCACAACCATCCGAAG
		MedWRKY114-R	TTATCAGGCGTGCCAGAGTC
MedWRKY119	DR034177	MedWRKY119-F	GAAGTGTTGAAGACCCGTTGG
		MedWRKY119-R	GGTGATGGCTCTGGTTGGA
MedWRKY125	DR035359	MedWRKY125-F	GAAGTGTTGAAGACCCGTTGG
		MedWRKY125-R	GGTGATGGCTCTGGTTGGA
